# Supplementary material for: Forest Bird Abundance Is Linked to the Interactions Between Forest Characteristics and Species Ecological Traits: Implications for Forest Management
Source: Ecol Evol. 2026 Jan 19;16(1):e72784. doi: 10.1002/ece3.72784 (PMC12815597; doi:10.1002/ece3.72784)
Supplement: Supplementary file 1 — Data S1: ece372784‐sup‐0001‐DataS1.xlsx. [file ECE3-16-e72784-s002.xlsx]

## Sheet: List1
species_nr	species	count.data	point	transect	poid	Year	elevation	veg.layers	growth.phase	stem.density	prop.of.conifers	habitat.specialization	trend.pocetnost	Dependence.on.insects	Migration.distance..km.
6680	Columba_oenas	0	5	19	205	2010	305.58	1	-37.8088	100	0	1.6807	0.0218	1	1541
6680	Columba_oenas	0	5	19	205	2011	305.58	1	-37.8088	100	0	1.6807	0.0218	1	1541
6680	Columba_oenas	0	5	19	205	2012	305.58	1	-37.8088	100	0	1.6807	0.0218	1	1541
6680	Columba_oenas	0	5	19	205	2014	305.58	1	-37.8088	100	0	1.6807	0.0218	1	1541
6680	Columba_oenas	0	5	19	205	2015	305.58	1	-37.8088	100	0	1.6807	0.0218	1	1541
6680	Columba_oenas	0	5	19	205	2017	305.58	1	-37.8088	100	0	1.6807	0.0218	1	1541
6680	Columba_oenas	0	5	19	205	2018	305.58	1	-37.8088	100	0	1.6807	0.0218	1	1541
6680	Columba_oenas	0	5	19	205	2019	305.58	1	-37.8088	100	0	1.6807	0.0218	1	1541
6680	Columba_oenas	0	5	19	205	2020	305.58	1	-37.8088	100	0	1.6807	0.0218	1	1541
6700	Columba_palumbus	0	5	19	205	2010	305.58	1	-37.8088	100	0	0.4167	0.0351	1	1701
6700	Columba_palumbus	0	5	19	205	2011	305.58	1	-37.8088	100	0	0.4167	0.0351	1	1701
6700	Columba_palumbus	0	5	19	205	2012	305.58	1	-37.8088	100	0	0.4167	0.0351	1	1701
6700	Columba_palumbus	0	5	19	205	2014	305.58	1	-37.8088	100	0	0.4167	0.0351	1	1701
6700	Columba_palumbus	0	5	19	205	2015	305.58	1	-37.8088	100	0	0.4167	0.0351	1	1701
6700	Columba_palumbus	1	5	19	205	2017	305.58	1	-37.8088	100	0	0.4167	0.0351	1	1701
6700	Columba_palumbus	1	5	19	205	2018	305.58	1	-37.8088	100	0	0.4167	0.0351	1	1701
6700	Columba_palumbus	0	5	19	205	2019	305.58	1	-37.8088	100	0	0.4167	0.0351	1	1701
6700	Columba_palumbus	1	5	19	205	2020	305.58	1	-37.8088	100	0	0.4167	0.0351	1	1701
8550	Picus_canus	0	5	19	205	2010	305.58	1	-37.8088	100	0	0.6177	0.0779	2	0
8550	Picus_canus	0	5	19	205	2011	305.58	1	-37.8088	100	0	0.6177	0.0779	2	0
8550	Picus_canus	0	5	19	205	2012	305.58	1	-37.8088	100	0	0.6177	0.0779	2	0
8550	Picus_canus	0	5	19	205	2014	305.58	1	-37.8088	100	0	0.6177	0.0779	2	0
8550	Picus_canus	0	5	19	205	2015	305.58	1	-37.8088	100	0	0.6177	0.0779	2	0
8550	Picus_canus	0	5	19	205	2017	305.58	1	-37.8088	100	0	0.6177	0.0779	2	0
8550	Picus_canus	0	5	19	205	2018	305.58	1	-37.8088	100	0	0.6177	0.0779	2	0
8550	Picus_canus	0	5	19	205	2019	305.58	1	-37.8088	100	0	0.6177	0.0779	2	0
8550	Picus_canus	0	5	19	205	2020	305.58	1	-37.8088	100	0	0.6177	0.0779	2	0
8560	Picus_viridis	0	5	19	205	2010	305.58	1	-37.8088	100	0	0.3581	0.0489	2	0
8560	Picus_viridis	0	5	19	205	2011	305.58	1	-37.8088	100	0	0.3581	0.0489	2	0
8560	Picus_viridis	0	5	19	205	2012	305.58	1	-37.8088	100	0	0.3581	0.0489	2	0
8560	Picus_viridis	0	5	19	205	2014	305.58	1	-37.8088	100	0	0.3581	0.0489	2	0
8560	Picus_viridis	0	5	19	205	2015	305.58	1	-37.8088	100	0	0.3581	0.0489	2	0
8560	Picus_viridis	0	5	19	205	2017	305.58	1	-37.8088	100	0	0.3581	0.0489	2	0
8560	Picus_viridis	0	5	19	205	2018	305.58	1	-37.8088	100	0	0.3581	0.0489	2	0
8560	Picus_viridis	0	5	19	205	2019	305.58	1	-37.8088	100	0	0.3581	0.0489	2	0
8560	Picus_viridis	0	5	19	205	2020	305.58	1	-37.8088	100	0	0.3581	0.0489	2	0
8630	Dryocopus_martius	0	5	19	205	2010	305.58	1	-37.8088	100	0	0.8967	0.0219	1	0
8630	Dryocopus_martius	0	5	19	205	2011	305.58	1	-37.8088	100	0	0.8967	0.0219	1	0
8630	Dryocopus_martius	0	5	19	205	2012	305.58	1	-37.8088	100	0	0.8967	0.0219	1	0
8630	Dryocopus_martius	1	5	19	205	2014	305.58	1	-37.8088	100	0	0.8967	0.0219	1	0
8630	Dryocopus_martius	0	5	19	205	2015	305.58	1	-37.8088	100	0	0.8967	0.0219	1	0
8630	Dryocopus_martius	0	5	19	205	2017	305.58	1	-37.8088	100	0	0.8967	0.0219	1	0
8630	Dryocopus_martius	0	5	19	205	2018	305.58	1	-37.8088	100	0	0.8967	0.0219	1	0
8630	Dryocopus_martius	0	5	19	205	2019	305.58	1	-37.8088	100	0	0.8967	0.0219	1	0
8630	Dryocopus_martius	0	5	19	205	2020	305.58	1	-37.8088	100	0	0.8967	0.0219	1	0
8760	Dendrocopos_major	2	5	19	205	2010	305.58	1	-37.8088	100	0	0.7869	0.0158	2	0
8760	Dendrocopos_major	5	5	19	205	2011	305.58	1	-37.8088	100	0	0.7869	0.0158	2	0
8760	Dendrocopos_major	0	5	19	205	2012	305.58	1	-37.8088	100	0	0.7869	0.0158	2	0
8760	Dendrocopos_major	1	5	19	205	2014	305.58	1	-37.8088	100	0	0.7869	0.0158	2	0
8760	Dendrocopos_major	1	5	19	205	2015	305.58	1	-37.8088	100	0	0.7869	0.0158	2	0
8760	Dendrocopos_major	0	5	19	205	2017	305.58	1	-37.8088	100	0	0.7869	0.0158	2	0
8760	Dendrocopos_major	1	5	19	205	2018	305.58	1	-37.8088	100	0	0.7869	0.0158	2	0
8760	Dendrocopos_major	0	5	19	205	2019	305.58	1	-37.8088	100	0	0.7869	0.0158	2	0
8760	Dendrocopos_major	1	5	19	205	2020	305.58	1	-37.8088	100	0	0.7869	0.0158	2	0
10090	Anthus_trivialis	0	5	19	205	2020	305.58	1	-37.8088	100	0	0.7082	-0.0345	2	6086
10090	Anthus_trivialis	1	5	19	205	2010	305.58	1	-37.8088	100	0	0.7082	-0.0345	2	6086
10090	Anthus_trivialis	1	5	19	205	2011	305.58	1	-37.8088	100	0	0.7082	-0.0345	2	6086
10090	Anthus_trivialis	1	5	19	205	2012	305.58	1	-37.8088	100	0	0.7082	-0.0345	2	6086
10090	Anthus_trivialis	0	5	19	205	2014	305.58	1	-37.8088	100	0	0.7082	-0.0345	2	6086
10090	Anthus_trivialis	0	5	19	205	2015	305.58	1	-37.8088	100	0	0.7082	-0.0345	2	6086
10090	Anthus_trivialis	0	5	19	205	2017	305.58	1	-37.8088	100	0	0.7082	-0.0345	2	6086
10090	Anthus_trivialis	0	5	19	205	2018	305.58	1	-37.8088	100	0	0.7082	-0.0345	2	6086
10090	Anthus_trivialis	0	5	19	205	2019	305.58	1	-37.8088	100	0	0.7082	-0.0345	2	6086
10660	Troglodytes_troglodytes	0	5	19	205	2010	305.58	1	-37.8088	100	0	0.9023	0.0062	2	458
10660	Troglodytes_troglodytes	0	5	19	205	2011	305.58	1	-37.8088	100	0	0.9023	0.0062	2	458
10660	Troglodytes_troglodytes	0	5	19	205	2012	305.58	1	-37.8088	100	0	0.9023	0.0062	2	458
10660	Troglodytes_troglodytes	0	5	19	205	2014	305.58	1	-37.8088	100	0	0.9023	0.0062	2	458
10660	Troglodytes_troglodytes	0	5	19	205	2015	305.58	1	-37.8088	100	0	0.9023	0.0062	2	458
10660	Troglodytes_troglodytes	0	5	19	205	2017	305.58	1	-37.8088	100	0	0.9023	0.0062	2	458
10660	Troglodytes_troglodytes	0	5	19	205	2018	305.58	1	-37.8088	100	0	0.9023	0.0062	2	458
10660	Troglodytes_troglodytes	0	5	19	205	2019	305.58	1	-37.8088	100	0	0.9023	0.0062	2	458
10660	Troglodytes_troglodytes	0	5	19	205	2020	305.58	1	-37.8088	100	0	0.9023	0.0062	2	458
10840	Prunella_modularis	0	5	19	205	2010	305.58	1	-37.8088	100	0	0.8155	-0.0201	1	1555
10840	Prunella_modularis	0	5	19	205	2011	305.58	1	-37.8088	100	0	0.8155	-0.0201	1	1555
10840	Prunella_modularis	0	5	19	205	2012	305.58	1	-37.8088	100	0	0.8155	-0.0201	1	1555
10840	Prunella_modularis	0	5	19	205	2014	305.58	1	-37.8088	100	0	0.8155	-0.0201	1	1555
10840	Prunella_modularis	0	5	19	205	2015	305.58	1	-37.8088	100	0	0.8155	-0.0201	1	1555
10840	Prunella_modularis	0	5	19	205	2017	305.58	1	-37.8088	100	0	0.8155	-0.0201	1	1555
10840	Prunella_modularis	0	5	19	205	2018	305.58	1	-37.8088	100	0	0.8155	-0.0201	1	1555
10840	Prunella_modularis	0	5	19	205	2019	305.58	1	-37.8088	100	0	0.8155	-0.0201	1	1555
10840	Prunella_modularis	0	5	19	205	2020	305.58	1	-37.8088	100	0	0.8155	-0.0201	1	1555
10990	Erithacus_rubecula	0	5	19	205	2010	305.58	1	-37.8088	100	0	0.8576	0.0105	0	1466
10990	Erithacus_rubecula	2	5	19	205	2011	305.58	1	-37.8088	100	0	0.8576	0.0105	0	1466
10990	Erithacus_rubecula	0	5	19	205	2012	305.58	1	-37.8088	100	0	0.8576	0.0105	0	1466
10990	Erithacus_rubecula	1	5	19	205	2014	305.58	1	-37.8088	100	0	0.8576	0.0105	0	1466
10990	Erithacus_rubecula	0	5	19	205	2015	305.58	1	-37.8088	100	0	0.8576	0.0105	0	1466
10990	Erithacus_rubecula	0	5	19	205	2017	305.58	1	-37.8088	100	0	0.8576	0.0105	0	1466
10990	Erithacus_rubecula	0	5	19	205	2018	305.58	1	-37.8088	100	0	0.8576	0.0105	0	1466
10990	Erithacus_rubecula	0	5	19	205	2019	305.58	1	-37.8088	100	0	0.8576	0.0105	0	1466
10990	Erithacus_rubecula	0	5	19	205	2020	305.58	1	-37.8088	100	0	0.8576	0.0105	0	1466
11220	P._phoenicurus	0	5	19	205	2010	305.58	1	-37.8088	100	0	0.5913	0.0213	1	4926
11220	P._phoenicurus	0	5	19	205	2011	305.58	1	-37.8088	100	0	0.5913	0.0213	1	4926
11220	P._phoenicurus	0	5	19	205	2012	305.58	1	-37.8088	100	0	0.5913	0.0213	1	4926
11220	P._phoenicurus	0	5	19	205	2014	305.58	1	-37.8088	100	0	0.5913	0.0213	1	4926
11220	P._phoenicurus	0	5	19	205	2015	305.58	1	-37.8088	100	0	0.5913	0.0213	1	4926
11220	P._phoenicurus	0	5	19	205	2017	305.58	1	-37.8088	100	0	0.5913	0.0213	1	4926
11220	P._phoenicurus	0	5	19	205	2018	305.58	1	-37.8088	100	0	0.5913	0.0213	1	4926
11220	P._phoenicurus	0	5	19	205	2019	305.58	1	-37.8088	100	0	0.5913	0.0213	1	4926
11220	P._phoenicurus	0	5	19	205	2020	305.58	1	-37.8088	100	0	0.5913	0.0213	1	4926
11870	Turdus_merula	0	5	19	205	2010	305.58	1	-37.8088	100	0	0.3409	0.0191	1	772
11870	Turdus_merula	0	5	19	205	2011	305.58	1	-37.8088	100	0	0.3409	0.0191	1	772
11870	Turdus_merula	0	5	19	205	2012	305.58	1	-37.8088	100	0	0.3409	0.0191	1	772
11870	Turdus_merula	0	5	19	205	2014	305.58	1	-37.8088	100	0	0.3409	0.0191	1	772
11870	Turdus_merula	0	5	19	205	2015	305.58	1	-37.8088	100	0	0.3409	0.0191	1	772
11870	Turdus_merula	2	5	19	205	2017	305.58	1	-37.8088	100	0	0.3409	0.0191	1	772
11870	Turdus_merula	2	5	19	205	2018	305.58	1	-37.8088	100	0	0.3409	0.0191	1	772
11870	Turdus_merula	1	5	19	205	2019	305.58	1	-37.8088	100	0	0.3409	0.0191	1	772
11870	Turdus_merula	3	5	19	205	2020	305.58	1	-37.8088	100	0	0.3409	0.0191	1	772
12000	Turdus_philomelos	0	5	19	205	2010	305.58	1	-37.8088	100	0	0.3775	0.0158	1	1981
12000	Turdus_philomelos	0	5	19	205	2011	305.58	1	-37.8088	100	0	0.3775	0.0158	1	1981
12000	Turdus_philomelos	1	5	19	205	2012	305.58	1	-37.8088	100	0	0.3775	0.0158	1	1981
12000	Turdus_philomelos	1	5	19	205	2014	305.58	1	-37.8088	100	0	0.3775	0.0158	1	1981
12000	Turdus_philomelos	0	5	19	205	2015	305.58	1	-37.8088	100	0	0.3775	0.0158	1	1981
12000	Turdus_philomelos	1	5	19	205	2017	305.58	1	-37.8088	100	0	0.3775	0.0158	1	1981
12000	Turdus_philomelos	0	5	19	205	2018	305.58	1	-37.8088	100	0	0.3775	0.0158	1	1981
12000	Turdus_philomelos	0	5	19	205	2019	305.58	1	-37.8088	100	0	0.3775	0.0158	1	1981
12000	Turdus_philomelos	0	5	19	205	2020	305.58	1	-37.8088	100	0	0.3775	0.0158	1	1981
12020	Turdus_viscivorus	0	5	19	205	2010	305.58	1	-37.8088	100	0	0.9515	0.0141	1	1475
12020	Turdus_viscivorus	0	5	19	205	2011	305.58	1	-37.8088	100	0	0.9515	0.0141	1	1475
12020	Turdus_viscivorus	0	5	19	205	2012	305.58	1	-37.8088	100	0	0.9515	0.0141	1	1475
12020	Turdus_viscivorus	0	5	19	205	2014	305.58	1	-37.8088	100	0	0.9515	0.0141	1	1475
12020	Turdus_viscivorus	0	5	19	205	2015	305.58	1	-37.8088	100	0	0.9515	0.0141	1	1475
12020	Turdus_viscivorus	0	5	19	205	2017	305.58	1	-37.8088	100	0	0.9515	0.0141	1	1475
12020	Turdus_viscivorus	0	5	19	205	2018	305.58	1	-37.8088	100	0	0.9515	0.0141	1	1475
12020	Turdus_viscivorus	0	5	19	205	2019	305.58	1	-37.8088	100	0	0.9515	0.0141	1	1475
12020	Turdus_viscivorus	0	5	19	205	2020	305.58	1	-37.8088	100	0	0.9515	0.0141	1	1475
12740	Sylvia_curruca	0	5	19	205	2010	305.58	1	-37.8088	100	0	0.5762	0.0063	1	4056
12740	Sylvia_curruca	0	5	19	205	2011	305.58	1	-37.8088	100	0	0.5762	0.0063	1	4056
12740	Sylvia_curruca	0	5	19	205	2012	305.58	1	-37.8088	100	0	0.5762	0.0063	1	4056
12740	Sylvia_curruca	0	5	19	205	2014	305.58	1	-37.8088	100	0	0.5762	0.0063	1	4056
12740	Sylvia_curruca	0	5	19	205	2015	305.58	1	-37.8088	100	0	0.5762	0.0063	1	4056
12740	Sylvia_curruca	0	5	19	205	2017	305.58	1	-37.8088	100	0	0.5762	0.0063	1	4056
12740	Sylvia_curruca	0	5	19	205	2018	305.58	1	-37.8088	100	0	0.5762	0.0063	1	4056
12740	Sylvia_curruca	0	5	19	205	2019	305.58	1	-37.8088	100	0	0.5762	0.0063	1	4056
12740	Sylvia_curruca	0	5	19	205	2020	305.58	1	-37.8088	100	0	0.5762	0.0063	1	4056
12750	Sylvia_communis	0	5	19	205	2010	305.58	1	-37.8088	100	0	0.7487	0.0025	1	5496
12750	Sylvia_communis	0	5	19	205	2011	305.58	1	-37.8088	100	0	0.7487	0.0025	1	5496
12750	Sylvia_communis	0	5	19	205	2012	305.58	1	-37.8088	100	0	0.7487	0.0025	1	5496
12750	Sylvia_communis	0	5	19	205	2014	305.58	1	-37.8088	100	0	0.7487	0.0025	1	5496
12750	Sylvia_communis	0	5	19	205	2015	305.58	1	-37.8088	100	0	0.7487	0.0025	1	5496
12750	Sylvia_communis	0	5	19	205	2017	305.58	1	-37.8088	100	0	0.7487	0.0025	1	5496
12750	Sylvia_communis	0	5	19	205	2018	305.58	1	-37.8088	100	0	0.7487	0.0025	1	5496
12750	Sylvia_communis	0	5	19	205	2019	305.58	1	-37.8088	100	0	0.7487	0.0025	1	5496
12750	Sylvia_communis	0	5	19	205	2020	305.58	1	-37.8088	100	0	0.7487	0.0025	1	5496
12770	Sylvia_atricapilla	2	5	19	205	2010	305.58	1	-37.8088	100	0	0.3198	0.0278	1	3444
12770	Sylvia_atricapilla	2	5	19	205	2011	305.58	1	-37.8088	100	0	0.3198	0.0278	1	3444
12770	Sylvia_atricapilla	2	5	19	205	2012	305.58	1	-37.8088	100	0	0.3198	0.0278	1	3444
12770	Sylvia_atricapilla	2	5	19	205	2014	305.58	1	-37.8088	100	0	0.3198	0.0278	1	3444
12770	Sylvia_atricapilla	2	5	19	205	2015	305.58	1	-37.8088	100	0	0.3198	0.0278	1	3444
12770	Sylvia_atricapilla	2	5	19	205	2017	305.58	1	-37.8088	100	0	0.3198	0.0278	1	3444
12770	Sylvia_atricapilla	2	5	19	205	2018	305.58	1	-37.8088	100	0	0.3198	0.0278	1	3444
12770	Sylvia_atricapilla	2	5	19	205	2019	305.58	1	-37.8088	100	0	0.3198	0.0278	1	3444
12770	Sylvia_atricapilla	2	5	19	205	2020	305.58	1	-37.8088	100	0	0.3198	0.0278	1	3444
13080	Phylloscopus_sibilatrix	1	5	19	205	2010	305.58	1	-37.8088	100	0	1.2979	-0.0204	1	5753
13080	Phylloscopus_sibilatrix	0	5	19	205	2011	305.58	1	-37.8088	100	0	1.2979	-0.0204	1	5753
13080	Phylloscopus_sibilatrix	1	5	19	205	2012	305.58	1	-37.8088	100	0	1.2979	-0.0204	1	5753
13080	Phylloscopus_sibilatrix	0	5	19	205	2014	305.58	1	-37.8088	100	0	1.2979	-0.0204	1	5753
13080	Phylloscopus_sibilatrix	0	5	19	205	2015	305.58	1	-37.8088	100	0	1.2979	-0.0204	1	5753
13080	Phylloscopus_sibilatrix	1	5	19	205	2017	305.58	1	-37.8088	100	0	1.2979	-0.0204	1	5753
13080	Phylloscopus_sibilatrix	0	5	19	205	2018	305.58	1	-37.8088	100	0	1.2979	-0.0204	1	5753
13080	Phylloscopus_sibilatrix	0	5	19	205	2019	305.58	1	-37.8088	100	0	1.2979	-0.0204	1	5753
13080	Phylloscopus_sibilatrix	0	5	19	205	2020	305.58	1	-37.8088	100	0	1.2979	-0.0204	1	5753
13110	Phylloscopus_collybita	1	5	19	205	2010	305.58	1	-37.8088	100	0	0.3367	0.0051	1	3563
13110	Phylloscopus_collybita	1	5	19	205	2011	305.58	1	-37.8088	100	0	0.3367	0.0051	1	3563
13110	Phylloscopus_collybita	1	5	19	205	2012	305.58	1	-37.8088	100	0	0.3367	0.0051	1	3563
13110	Phylloscopus_collybita	2	5	19	205	2014	305.58	1	-37.8088	100	0	0.3367	0.0051	1	3563
13110	Phylloscopus_collybita	1	5	19	205	2015	305.58	1	-37.8088	100	0	0.3367	0.0051	1	3563
13110	Phylloscopus_collybita	0	5	19	205	2017	305.58	1	-37.8088	100	0	0.3367	0.0051	1	3563
13110	Phylloscopus_collybita	0	5	19	205	2018	305.58	1	-37.8088	100	0	0.3367	0.0051	1	3563
13110	Phylloscopus_collybita	0	5	19	205	2019	305.58	1	-37.8088	100	0	0.3367	0.0051	1	3563
13110	Phylloscopus_collybita	0	5	19	205	2020	305.58	1	-37.8088	100	0	0.3367	0.0051	1	3563
13120	Phylloscopus_trochilus	0	5	19	205	2010	305.58	1	-37.8088	100	0	0.7514	-0.0167	1	7301
13120	Phylloscopus_trochilus	0	5	19	205	2011	305.58	1	-37.8088	100	0	0.7514	-0.0167	1	7301
13120	Phylloscopus_trochilus	0	5	19	205	2012	305.58	1	-37.8088	100	0	0.7514	-0.0167	1	7301
13120	Phylloscopus_trochilus	0	5	19	205	2014	305.58	1	-37.8088	100	0	0.7514	-0.0167	1	7301
13120	Phylloscopus_trochilus	1	5	19	205	2015	305.58	1	-37.8088	100	0	0.7514	-0.0167	1	7301
13120	Phylloscopus_trochilus	1	5	19	205	2017	305.58	1	-37.8088	100	0	0.7514	-0.0167	1	7301
13120	Phylloscopus_trochilus	0	5	19	205	2018	305.58	1	-37.8088	100	0	0.7514	-0.0167	1	7301
13120	Phylloscopus_trochilus	0	5	19	205	2019	305.58	1	-37.8088	100	0	0.7514	-0.0167	1	7301
13120	Phylloscopus_trochilus	0	5	19	205	2020	305.58	1	-37.8088	100	0	0.7514	-0.0167	1	7301
13140	Regulus_regulus	0	5	19	205	2010	305.58	1	-37.8088	100	0	1.5068	-0.0399	2	376
13140	Regulus_regulus	0	5	19	205	2011	305.58	1	-37.8088	100	0	1.5068	-0.0399	2	376
13140	Regulus_regulus	0	5	19	205	2012	305.58	1	-37.8088	100	0	1.5068	-0.0399	2	376
13140	Regulus_regulus	0	5	19	205	2014	305.58	1	-37.8088	100	0	1.5068	-0.0399	2	376
13140	Regulus_regulus	0	5	19	205	2015	305.58	1	-37.8088	100	0	1.5068	-0.0399	2	376
13140	Regulus_regulus	0	5	19	205	2017	305.58	1	-37.8088	100	0	1.5068	-0.0399	2	376
13140	Regulus_regulus	0	5	19	205	2018	305.58	1	-37.8088	100	0	1.5068	-0.0399	2	376
13140	Regulus_regulus	0	5	19	205	2019	305.58	1	-37.8088	100	0	1.5068	-0.0399	2	376
13140	Regulus_regulus	0	5	19	205	2020	305.58	1	-37.8088	100	0	1.5068	-0.0399	2	376
13150	Regulus_ignicapilla	0	5	19	205	2010	305.58	1	-37.8088	100	0	1.5898	0.0058	2	468
13150	Regulus_ignicapilla	0	5	19	205	2011	305.58	1	-37.8088	100	0	1.5898	0.0058	2	468
13150	Regulus_ignicapilla	0	5	19	205	2012	305.58	1	-37.8088	100	0	1.5898	0.0058	2	468
13150	Regulus_ignicapilla	0	5	19	205	2014	305.58	1	-37.8088	100	0	1.5898	0.0058	2	468
13150	Regulus_ignicapilla	0	5	19	205	2015	305.58	1	-37.8088	100	0	1.5898	0.0058	2	468
13150	Regulus_ignicapilla	0	5	19	205	2017	305.58	1	-37.8088	100	0	1.5898	0.0058	2	468
13150	Regulus_ignicapilla	0	5	19	205	2018	305.58	1	-37.8088	100	0	1.5898	0.0058	2	468
13150	Regulus_ignicapilla	0	5	19	205	2019	305.58	1	-37.8088	100	0	1.5898	0.0058	2	468
13150	Regulus_ignicapilla	0	5	19	205	2020	305.58	1	-37.8088	100	0	1.5898	0.0058	2	468
13350	Muscicapa_striata	0	5	19	205	2010	305.58	1	-37.8088	100	0	0.8171	0.006	2	6975
13350	Muscicapa_striata	0	5	19	205	2011	305.58	1	-37.8088	100	0	0.8171	0.006	2	6975
13350	Muscicapa_striata	0	5	19	205	2012	305.58	1	-37.8088	100	0	0.8171	0.006	2	6975
13350	Muscicapa_striata	0	5	19	205	2014	305.58	1	-37.8088	100	0	0.8171	0.006	2	6975
13350	Muscicapa_striata	0	5	19	205	2015	305.58	1	-37.8088	100	0	0.8171	0.006	2	6975
13350	Muscicapa_striata	0	5	19	205	2017	305.58	1	-37.8088	100	0	0.8171	0.006	2	6975
13350	Muscicapa_striata	0	5	19	205	2018	305.58	1	-37.8088	100	0	0.8171	0.006	2	6975
13350	Muscicapa_striata	0	5	19	205	2019	305.58	1	-37.8088	100	0	0.8171	0.006	2	6975
13350	Muscicapa_striata	0	5	19	205	2020	305.58	1	-37.8088	100	0	0.8171	0.006	2	6975
13480	Ficedula_albicollis	1	5	19	205	2010	305.58	1	-37.8088	100	0	1.6973	0.015	1	7114
13480	Ficedula_albicollis	1	5	19	205	2011	305.58	1	-37.8088	100	0	1.6973	0.015	1	7114
13480	Ficedula_albicollis	1	5	19	205	2012	305.58	1	-37.8088	100	0	1.6973	0.015	1	7114
13480	Ficedula_albicollis	1	5	19	205	2014	305.58	1	-37.8088	100	0	1.6973	0.015	1	7114
13480	Ficedula_albicollis	0	5	19	205	2015	305.58	1	-37.8088	100	0	1.6973	0.015	1	7114
13480	Ficedula_albicollis	1	5	19	205	2017	305.58	1	-37.8088	100	0	1.6973	0.015	1	7114
13480	Ficedula_albicollis	2	5	19	205	2018	305.58	1	-37.8088	100	0	1.6973	0.015	1	7114
13480	Ficedula_albicollis	1	5	19	205	2019	305.58	1	-37.8088	100	0	1.6973	0.015	1	7114
13480	Ficedula_albicollis	2	5	19	205	2020	305.58	1	-37.8088	100	0	1.6973	0.015	1	7114
13490	Ficedula_hypoleuca	0	5	19	205	2010	305.58	1	-37.8088	100	0	1.1914	0.0007	1	6002
13490	Ficedula_hypoleuca	0	5	19	205	2011	305.58	1	-37.8088	100	0	1.1914	0.0007	1	6002
13490	Ficedula_hypoleuca	0	5	19	205	2012	305.58	1	-37.8088	100	0	1.1914	0.0007	1	6002
13490	Ficedula_hypoleuca	0	5	19	205	2014	305.58	1	-37.8088	100	0	1.1914	0.0007	1	6002
13490	Ficedula_hypoleuca	0	5	19	205	2015	305.58	1	-37.8088	100	0	1.1914	0.0007	1	6002
13490	Ficedula_hypoleuca	0	5	19	205	2017	305.58	1	-37.8088	100	0	1.1914	0.0007	1	6002
13490	Ficedula_hypoleuca	0	5	19	205	2018	305.58	1	-37.8088	100	0	1.1914	0.0007	1	6002
13490	Ficedula_hypoleuca	0	5	19	205	2019	305.58	1	-37.8088	100	0	1.1914	0.0007	1	6002
13490	Ficedula_hypoleuca	0	5	19	205	2020	305.58	1	-37.8088	100	0	1.1914	0.0007	1	6002
14400	Poecile_palustris	0	5	19	205	2010	305.58	1	-37.8088	100	0	0.6359	0.0145	1	0
14400	Poecile_palustris	0	5	19	205	2011	305.58	1	-37.8088	100	0	0.6359	0.0145	1	0
14400	Poecile_palustris	0	5	19	205	2012	305.58	1	-37.8088	100	0	0.6359	0.0145	1	0
14400	Poecile_palustris	0	5	19	205	2014	305.58	1	-37.8088	100	0	0.6359	0.0145	1	0
14400	Poecile_palustris	0	5	19	205	2015	305.58	1	-37.8088	100	0	0.6359	0.0145	1	0
14400	Poecile_palustris	0	5	19	205	2017	305.58	1	-37.8088	100	0	0.6359	0.0145	1	0
14400	Poecile_palustris	0	5	19	205	2018	305.58	1	-37.8088	100	0	0.6359	0.0145	1	0
14400	Poecile_palustris	0	5	19	205	2019	305.58	1	-37.8088	100	0	0.6359	0.0145	1	0
14400	Poecile_palustris	0	5	19	205	2020	305.58	1	-37.8088	100	0	0.6359	0.0145	1	0
14420	Poecile_montanus	0	5	19	205	2010	305.58	1	-37.8088	100	0	0.4953	0.0135	1	0
14420	Poecile_montanus	0	5	19	205	2011	305.58	1	-37.8088	100	0	0.4953	0.0135	1	0
14420	Poecile_montanus	0	5	19	205	2012	305.58	1	-37.8088	100	0	0.4953	0.0135	1	0
14420	Poecile_montanus	0	5	19	205	2014	305.58	1	-37.8088	100	0	0.4953	0.0135	1	0
14420	Poecile_montanus	0	5	19	205	2015	305.58	1	-37.8088	100	0	0.4953	0.0135	1	0
14420	Poecile_montanus	0	5	19	205	2017	305.58	1	-37.8088	100	0	0.4953	0.0135	1	0
14420	Poecile_montanus	0	5	19	205	2018	305.58	1	-37.8088	100	0	0.4953	0.0135	1	0
14420	Poecile_montanus	0	5	19	205	2019	305.58	1	-37.8088	100	0	0.4953	0.0135	1	0
14420	Poecile_montanus	0	5	19	205	2020	305.58	1	-37.8088	100	0	0.4953	0.0135	1	0
14540	Lophophanes_cristatus	0	5	19	205	2010	305.58	1	-37.8088	100	0	1.7711	-0.0075	1	0
14540	Lophophanes_cristatus	0	5	19	205	2011	305.58	1	-37.8088	100	0	1.7711	-0.0075	1	0
14540	Lophophanes_cristatus	0	5	19	205	2012	305.58	1	-37.8088	100	0	1.7711	-0.0075	1	0
14540	Lophophanes_cristatus	0	5	19	205	2014	305.58	1	-37.8088	100	0	1.7711	-0.0075	1	0
14540	Lophophanes_cristatus	0	5	19	205	2015	305.58	1	-37.8088	100	0	1.7711	-0.0075	1	0
14540	Lophophanes_cristatus	0	5	19	205	2017	305.58	1	-37.8088	100	0	1.7711	-0.0075	1	0
14540	Lophophanes_cristatus	0	5	19	205	2018	305.58	1	-37.8088	100	0	1.7711	-0.0075	1	0
14540	Lophophanes_cristatus	0	5	19	205	2019	305.58	1	-37.8088	100	0	1.7711	-0.0075	1	0
14540	Lophophanes_cristatus	0	5	19	205	2020	305.58	1	-37.8088	100	0	1.7711	-0.0075	1	0
14610	Periparus_ater	0	5	19	205	2010	305.58	1	-37.8088	100	0	1.3347	-0.0026	1	98
14610	Periparus_ater	0	5	19	205	2011	305.58	1	-37.8088	100	0	1.3347	-0.0026	1	98
14610	Periparus_ater	0	5	19	205	2012	305.58	1	-37.8088	100	0	1.3347	-0.0026	1	98
14610	Periparus_ater	0	5	19	205	2014	305.58	1	-37.8088	100	0	1.3347	-0.0026	1	98
14610	Periparus_ater	0	5	19	205	2015	305.58	1	-37.8088	100	0	1.3347	-0.0026	1	98
14610	Periparus_ater	0	5	19	205	2017	305.58	1	-37.8088	100	0	1.3347	-0.0026	1	98
14610	Periparus_ater	0	5	19	205	2018	305.58	1	-37.8088	100	0	1.3347	-0.0026	1	98
14610	Periparus_ater	0	5	19	205	2019	305.58	1	-37.8088	100	0	1.3347	-0.0026	1	98
14610	Periparus_ater	0	5	19	205	2020	305.58	1	-37.8088	100	0	1.3347	-0.0026	1	98
14620	Cyanistess_caeruleus	1	5	19	205	2010	305.58	1	-37.8088	100	0	0.3869	0.0107	1	5
14620	Cyanistess_caeruleus	0	5	19	205	2011	305.58	1	-37.8088	100	0	0.3869	0.0107	1	5
14620	Cyanistess_caeruleus	1	5	19	205	2012	305.58	1	-37.8088	100	0	0.3869	0.0107	1	5
14620	Cyanistess_caeruleus	0	5	19	205	2014	305.58	1	-37.8088	100	0	0.3869	0.0107	1	5
14620	Cyanistess_caeruleus	4	5	19	205	2015	305.58	1	-37.8088	100	0	0.3869	0.0107	1	5
14620	Cyanistess_caeruleus	0	5	19	205	2017	305.58	1	-37.8088	100	0	0.3869	0.0107	1	5
14620	Cyanistess_caeruleus	0	5	19	205	2018	305.58	1	-37.8088	100	0	0.3869	0.0107	1	5
14620	Cyanistess_caeruleus	1	5	19	205	2019	305.58	1	-37.8088	100	0	0.3869	0.0107	1	5
14620	Cyanistess_caeruleus	1	5	19	205	2020	305.58	1	-37.8088	100	0	0.3869	0.0107	1	5
14640	Parus_major	0	5	19	205	2010	305.58	1	-37.8088	100	0	0.3701	0.0076	1	0
14640	Parus_major	2	5	19	205	2011	305.58	1	-37.8088	100	0	0.3701	0.0076	1	0
14640	Parus_major	1	5	19	205	2012	305.58	1	-37.8088	100	0	0.3701	0.0076	1	0
14640	Parus_major	1	5	19	205	2014	305.58	1	-37.8088	100	0	0.3701	0.0076	1	0
14640	Parus_major	1	5	19	205	2015	305.58	1	-37.8088	100	0	0.3701	0.0076	1	0
14640	Parus_major	1	5	19	205	2017	305.58	1	-37.8088	100	0	0.3701	0.0076	1	0
14640	Parus_major	3	5	19	205	2018	305.58	1	-37.8088	100	0	0.3701	0.0076	1	0
14640	Parus_major	2	5	19	205	2019	305.58	1	-37.8088	100	0	0.3701	0.0076	1	0
14640	Parus_major	1	5	19	205	2020	305.58	1	-37.8088	100	0	0.3701	0.0076	1	0
14790	Sitta_europaea	2	5	19	205	2010	305.58	1	-37.8088	100	0	0.691	0.0234	1	0
14790	Sitta_europaea	0	5	19	205	2011	305.58	1	-37.8088	100	0	0.691	0.0234	1	0
14790	Sitta_europaea	5	5	19	205	2012	305.58	1	-37.8088	100	0	0.691	0.0234	1	0
14790	Sitta_europaea	1	5	19	205	2014	305.58	1	-37.8088	100	0	0.691	0.0234	1	0
14790	Sitta_europaea	0	5	19	205	2015	305.58	1	-37.8088	100	0	0.691	0.0234	1	0
14790	Sitta_europaea	2	5	19	205	2017	305.58	1	-37.8088	100	0	0.691	0.0234	1	0
14790	Sitta_europaea	0	5	19	205	2018	305.58	1	-37.8088	100	0	0.691	0.0234	1	0
14790	Sitta_europaea	0	5	19	205	2019	305.58	1	-37.8088	100	0	0.691	0.0234	1	0
14790	Sitta_europaea	0	5	19	205	2020	305.58	1	-37.8088	100	0	0.691	0.0234	1	0
14860	Certhia_familiaris	0	5	19	205	2010	305.58	1	-37.8088	100	0	0.873	0.0032	1	0
14860	Certhia_familiaris	0	5	19	205	2011	305.58	1	-37.8088	100	0	0.873	0.0032	1	0
14860	Certhia_familiaris	0	5	19	205	2012	305.58	1	-37.8088	100	0	0.873	0.0032	1	0
14860	Certhia_familiaris	0	5	19	205	2014	305.58	1	-37.8088	100	0	0.873	0.0032	1	0
14860	Certhia_familiaris	0	5	19	205	2015	305.58	1	-37.8088	100	0	0.873	0.0032	1	0
14860	Certhia_familiaris	0	5	19	205	2017	305.58	1	-37.8088	100	0	0.873	0.0032	1	0
14860	Certhia_familiaris	0	5	19	205	2018	305.58	1	-37.8088	100	0	0.873	0.0032	1	0
14860	Certhia_familiaris	0	5	19	205	2019	305.58	1	-37.8088	100	0	0.873	0.0032	1	0
14860	Certhia_familiaris	0	5	19	205	2020	305.58	1	-37.8088	100	0	0.873	0.0032	1	0
14870	Certhia_brachydactyla	0	5	19	205	2010	305.58	1	-37.8088	100	0	1.1992	-0.01	1	0
14870	Certhia_brachydactyla	0	5	19	205	2011	305.58	1	-37.8088	100	0	1.1992	-0.01	1	0
14870	Certhia_brachydactyla	0	5	19	205	2012	305.58	1	-37.8088	100	0	1.1992	-0.01	1	0
14870	Certhia_brachydactyla	0	5	19	205	2014	305.58	1	-37.8088	100	0	1.1992	-0.01	1	0
14870	Certhia_brachydactyla	0	5	19	205	2015	305.58	1	-37.8088	100	0	1.1992	-0.01	1	0
14870	Certhia_brachydactyla	0	5	19	205	2017	305.58	1	-37.8088	100	0	1.1992	-0.01	1	0
14870	Certhia_brachydactyla	1	5	19	205	2018	305.58	1	-37.8088	100	0	1.1992	-0.01	1	0
14870	Certhia_brachydactyla	0	5	19	205	2019	305.58	1	-37.8088	100	0	1.1992	-0.01	1	0
14870	Certhia_brachydactyla	0	5	19	205	2020	305.58	1	-37.8088	100	0	1.1992	-0.01	1	0
15390	Garrulus_glandarius	0	5	19	205	2010	305.58	1	-37.8088	100	0	0.3472	0.0205	0	0
15390	Garrulus_glandarius	0	5	19	205	2011	305.58	1	-37.8088	100	0	0.3472	0.0205	0	0
15390	Garrulus_glandarius	0	5	19	205	2012	305.58	1	-37.8088	100	0	0.3472	0.0205	0	0
15390	Garrulus_glandarius	0	5	19	205	2014	305.58	1	-37.8088	100	0	0.3472	0.0205	0	0
15390	Garrulus_glandarius	0	5	19	205	2015	305.58	1	-37.8088	100	0	0.3472	0.0205	0	0
15390	Garrulus_glandarius	0	5	19	205	2017	305.58	1	-37.8088	100	0	0.3472	0.0205	0	0
15390	Garrulus_glandarius	0	5	19	205	2018	305.58	1	-37.8088	100	0	0.3472	0.0205	0	0
15390	Garrulus_glandarius	0	5	19	205	2019	305.58	1	-37.8088	100	0	0.3472	0.0205	0	0
15390	Garrulus_glandarius	0	5	19	205	2020	305.58	1	-37.8088	100	0	0.3472	0.0205	0	0
15720	Corvus_corax	0	5	19	205	2010	305.58	1	-37.8088	100	0	0.5449	0.1071	1	11
15720	Corvus_corax	0	5	19	205	2011	305.58	1	-37.8088	100	0	0.5449	0.1071	1	11
15720	Corvus_corax	0	5	19	205	2012	305.58	1	-37.8088	100	0	0.5449	0.1071	1	11
15720	Corvus_corax	0	5	19	205	2014	305.58	1	-37.8088	100	0	0.5449	0.1071	1	11
15720	Corvus_corax	0	5	19	205	2015	305.58	1	-37.8088	100	0	0.5449	0.1071	1	11
15720	Corvus_corax	0	5	19	205	2017	305.58	1	-37.8088	100	0	0.5449	0.1071	1	11
15720	Corvus_corax	0	5	19	205	2018	305.58	1	-37.8088	100	0	0.5449	0.1071	1	11
15720	Corvus_corax	0	5	19	205	2019	305.58	1	-37.8088	100	0	0.5449	0.1071	1	11
15720	Corvus_corax	0	5	19	205	2020	305.58	1	-37.8088	100	0	0.5449	0.1071	1	11
15820	Sturnus_vulgaris	3	5	19	205	2010	305.58	1	-37.8088	100	0	0.7176	0.0245	1	1286
15820	Sturnus_vulgaris	2	5	19	205	2011	305.58	1	-37.8088	100	0	0.7176	0.0245	1	1286
15820	Sturnus_vulgaris	2	5	19	205	2012	305.58	1	-37.8088	100	0	0.7176	0.0245	1	1286
15820	Sturnus_vulgaris	1	5	19	205	2014	305.58	1	-37.8088	100	0	0.7176	0.0245	1	1286
15820	Sturnus_vulgaris	8	5	19	205	2015	305.58	1	-37.8088	100	0	0.7176	0.0245	1	1286
15820	Sturnus_vulgaris	4	5	19	205	2017	305.58	1	-37.8088	100	0	0.7176	0.0245	1	1286
15820	Sturnus_vulgaris	6	5	19	205	2018	305.58	1	-37.8088	100	0	0.7176	0.0245	1	1286
15820	Sturnus_vulgaris	23	5	19	205	2019	305.58	1	-37.8088	100	0	0.7176	0.0245	1	1286
15820	Sturnus_vulgaris	9	5	19	205	2020	305.58	1	-37.8088	100	0	0.7176	0.0245	1	1286
16360	Fringilla_coelebs	4	5	19	205	2010	305.58	1	-37.8088	100	0	0.5927	-0.0052	1	1018
16360	Fringilla_coelebs	3	5	19	205	2011	305.58	1	-37.8088	100	0	0.5927	-0.0052	1	1018
16360	Fringilla_coelebs	3	5	19	205	2012	305.58	1	-37.8088	100	0	0.5927	-0.0052	1	1018
16360	Fringilla_coelebs	3	5	19	205	2014	305.58	1	-37.8088	100	0	0.5927	-0.0052	1	1018
16360	Fringilla_coelebs	4	5	19	205	2015	305.58	1	-37.8088	100	0	0.5927	-0.0052	1	1018
16360	Fringilla_coelebs	2	5	19	205	2017	305.58	1	-37.8088	100	0	0.5927	-0.0052	1	1018
16360	Fringilla_coelebs	4	5	19	205	2018	305.58	1	-37.8088	100	0	0.5927	-0.0052	1	1018
16360	Fringilla_coelebs	2	5	19	205	2019	305.58	1	-37.8088	100	0	0.5927	-0.0052	1	1018
16360	Fringilla_coelebs	2	5	19	205	2020	305.58	1	-37.8088	100	0	0.5927	-0.0052	1	1018
16540	Carduelis_spinus	0	5	19	205	2010	305.58	1	-37.8088	100	0	1.3317	-0.0067	1	1275
16540	Carduelis_spinus	0	5	19	205	2011	305.58	1	-37.8088	100	0	1.3317	-0.0067	1	1275
16540	Carduelis_spinus	0	5	19	205	2012	305.58	1	-37.8088	100	0	1.3317	-0.0067	1	1275
16540	Carduelis_spinus	0	5	19	205	2014	305.58	1	-37.8088	100	0	1.3317	-0.0067	1	1275
16540	Carduelis_spinus	0	5	19	205	2015	305.58	1	-37.8088	100	0	1.3317	-0.0067	1	1275
16540	Carduelis_spinus	0	5	19	205	2017	305.58	1	-37.8088	100	0	1.3317	-0.0067	1	1275
16540	Carduelis_spinus	0	5	19	205	2018	305.58	1	-37.8088	100	0	1.3317	-0.0067	1	1275
16540	Carduelis_spinus	0	5	19	205	2019	305.58	1	-37.8088	100	0	1.3317	-0.0067	1	1275
16540	Carduelis_spinus	0	5	19	205	2020	305.58	1	-37.8088	100	0	1.3317	-0.0067	1	1275
16660	Loxia_curvirostra	0	5	19	205	2010	305.58	1	-37.8088	100	0	1.6954	-0.0032	1	0
16660	Loxia_curvirostra	0	5	19	205	2011	305.58	1	-37.8088	100	0	1.6954	-0.0032	1	0
16660	Loxia_curvirostra	0	5	19	205	2012	305.58	1	-37.8088	100	0	1.6954	-0.0032	1	0
16660	Loxia_curvirostra	0	5	19	205	2014	305.58	1	-37.8088	100	0	1.6954	-0.0032	1	0
16660	Loxia_curvirostra	0	5	19	205	2015	305.58	1	-37.8088	100	0	1.6954	-0.0032	1	0
16660	Loxia_curvirostra	0	5	19	205	2017	305.58	1	-37.8088	100	0	1.6954	-0.0032	1	0
16660	Loxia_curvirostra	0	5	19	205	2018	305.58	1	-37.8088	100	0	1.6954	-0.0032	1	0
16660	Loxia_curvirostra	1	5	19	205	2019	305.58	1	-37.8088	100	0	1.6954	-0.0032	1	0
16660	Loxia_curvirostra	0	5	19	205	2020	305.58	1	-37.8088	100	0	1.6954	-0.0032	1	0
17100	Pyrrhula_pyrrhula	0	5	19	205	2010	305.58	1	-37.8088	100	0	1.5746	-0.0097	1	427
17100	Pyrrhula_pyrrhula	0	5	19	205	2011	305.58	1	-37.8088	100	0	1.5746	-0.0097	1	427
17100	Pyrrhula_pyrrhula	0	5	19	205	2012	305.58	1	-37.8088	100	0	1.5746	-0.0097	1	427
17100	Pyrrhula_pyrrhula	0	5	19	205	2014	305.58	1	-37.8088	100	0	1.5746	-0.0097	1	427
17100	Pyrrhula_pyrrhula	0	5	19	205	2015	305.58	1	-37.8088	100	0	1.5746	-0.0097	1	427
17100	Pyrrhula_pyrrhula	0	5	19	205	2017	305.58	1	-37.8088	100	0	1.5746	-0.0097	1	427
17100	Pyrrhula_pyrrhula	0	5	19	205	2018	305.58	1	-37.8088	100	0	1.5746	-0.0097	1	427
17100	Pyrrhula_pyrrhula	0	5	19	205	2019	305.58	1	-37.8088	100	0	1.5746	-0.0097	1	427
17100	Pyrrhula_pyrrhula	0	5	19	205	2020	305.58	1	-37.8088	100	0	1.5746	-0.0097	1	427
17170	C._coccothraustes	2	5	19	205	2010	305.58	1	-37.8088	100	0	0.8013	-0.0132	1	748
17170	C._coccothraustes	0	5	19	205	2011	305.58	1	-37.8088	100	0	0.8013	-0.0132	1	748
17170	C._coccothraustes	0	5	19	205	2012	305.58	1	-37.8088	100	0	0.8013	-0.0132	1	748
17170	C._coccothraustes	1	5	19	205	2014	305.58	1	-37.8088	100	0	0.8013	-0.0132	1	748
17170	C._coccothraustes	0	5	19	205	2015	305.58	1	-37.8088	100	0	0.8013	-0.0132	1	748
17170	C._coccothraustes	0	5	19	205	2017	305.58	1	-37.8088	100	0	0.8013	-0.0132	1	748
17170	C._coccothraustes	0	5	19	205	2018	305.58	1	-37.8088	100	0	0.8013	-0.0132	1	748
17170	C._coccothraustes	2	5	19	205	2019	305.58	1	-37.8088	100	0	0.8013	-0.0132	1	748
17170	C._coccothraustes	0	5	19	205	2020	305.58	1	-37.8088	100	0	0.8013	-0.0132	1	748
18570	Emberiza_citrinella	1	5	19	205	2010	305.58	1	-37.8088	100	0	0.6017	-0.0107	1	382
18570	Emberiza_citrinella	2	5	19	205	2011	305.58	1	-37.8088	100	0	0.6017	-0.0107	1	382
18570	Emberiza_citrinella	1	5	19	205	2012	305.58	1	-37.8088	100	0	0.6017	-0.0107	1	382
18570	Emberiza_citrinella	1	5	19	205	2014	305.58	1	-37.8088	100	0	0.6017	-0.0107	1	382
18570	Emberiza_citrinella	1	5	19	205	2015	305.58	1	-37.8088	100	0	0.6017	-0.0107	1	382
18570	Emberiza_citrinella	1	5	19	205	2017	305.58	1	-37.8088	100	0	0.6017	-0.0107	1	382
18570	Emberiza_citrinella	2	5	19	205	2018	305.58	1	-37.8088	100	0	0.6017	-0.0107	1	382
18570	Emberiza_citrinella	0	5	19	205	2019	305.58	1	-37.8088	100	0	0.6017	-0.0107	1	382
18570	Emberiza_citrinella	0	5	19	205	2020	305.58	1	-37.8088	100	0	0.6017	-0.0107	1	382
6680	Columba_oenas	0	6	19	206	2010	276.64	1	-36.4166	93.2628	0	1.6807	0.0218	1	1541
6680	Columba_oenas	0	6	19	206	2011	276.64	1	-36.4166	93.2628	0	1.6807	0.0218	1	1541
6680	Columba_oenas	0	6	19	206	2012	276.64	1	-36.4166	93.2628	0	1.6807	0.0218	1	1541
6680	Columba_oenas	0	6	19	206	2014	276.64	1	-36.4166	93.2628	0	1.6807	0.0218	1	1541
6680	Columba_oenas	0	6	19	206	2015	276.64	1	-36.4166	93.2628	0	1.6807	0.0218	1	1541
6680	Columba_oenas	0	6	19	206	2017	276.64	1	-36.4166	93.2628	0	1.6807	0.0218	1	1541
6680	Columba_oenas	0	6	19	206	2018	276.64	1	-36.4166	93.2628	0	1.6807	0.0218	1	1541
6680	Columba_oenas	0	6	19	206	2019	276.64	1	-36.4166	93.2628	0	1.6807	0.0218	1	1541
6680	Columba_oenas	0	6	19	206	2020	276.64	1	-36.4166	93.2628	0	1.6807	0.0218	1	1541
6700	Columba_palumbus	0	6	19	206	2010	276.64	1	-36.4166	93.2628	0	0.4167	0.0351	1	1701
6700	Columba_palumbus	1	6	19	206	2011	276.64	1	-36.4166	93.2628	0	0.4167	0.0351	1	1701
6700	Columba_palumbus	0	6	19	206	2012	276.64	1	-36.4166	93.2628	0	0.4167	0.0351	1	1701
6700	Columba_palumbus	1	6	19	206	2014	276.64	1	-36.4166	93.2628	0	0.4167	0.0351	1	1701
6700	Columba_palumbus	0	6	19	206	2015	276.64	1	-36.4166	93.2628	0	0.4167	0.0351	1	1701
6700	Columba_palumbus	0	6	19	206	2017	276.64	1	-36.4166	93.2628	0	0.4167	0.0351	1	1701
6700	Columba_palumbus	0	6	19	206	2018	276.64	1	-36.4166	93.2628	0	0.4167	0.0351	1	1701
6700	Columba_palumbus	0	6	19	206	2019	276.64	1	-36.4166	93.2628	0	0.4167	0.0351	1	1701
6700	Columba_palumbus	0	6	19	206	2020	276.64	1	-36.4166	93.2628	0	0.4167	0.0351	1	1701
8550	Picus_canus	0	6	19	206	2010	276.64	1	-36.4166	93.2628	0	0.6177	0.0779	2	0
8550	Picus_canus	0	6	19	206	2011	276.64	1	-36.4166	93.2628	0	0.6177	0.0779	2	0
8550	Picus_canus	0	6	19	206	2012	276.64	1	-36.4166	93.2628	0	0.6177	0.0779	2	0
8550	Picus_canus	0	6	19	206	2014	276.64	1	-36.4166	93.2628	0	0.6177	0.0779	2	0
8550	Picus_canus	0	6	19	206	2015	276.64	1	-36.4166	93.2628	0	0.6177	0.0779	2	0
8550	Picus_canus	0	6	19	206	2017	276.64	1	-36.4166	93.2628	0	0.6177	0.0779	2	0
8550	Picus_canus	0	6	19	206	2018	276.64	1	-36.4166	93.2628	0	0.6177	0.0779	2	0
8550	Picus_canus	0	6	19	206	2019	276.64	1	-36.4166	93.2628	0	0.6177	0.0779	2	0
8550	Picus_canus	0	6	19	206	2020	276.64	1	-36.4166	93.2628	0	0.6177	0.0779	2	0
8560	Picus_viridis	0	6	19	206	2010	276.64	1	-36.4166	93.2628	0	0.3581	0.0489	2	0
8560	Picus_viridis	0	6	19	206	2011	276.64	1	-36.4166	93.2628	0	0.3581	0.0489	2	0
8560	Picus_viridis	0	6	19	206	2012	276.64	1	-36.4166	93.2628	0	0.3581	0.0489	2	0
8560	Picus_viridis	0	6	19	206	2014	276.64	1	-36.4166	93.2628	0	0.3581	0.0489	2	0
8560	Picus_viridis	0	6	19	206	2015	276.64	1	-36.4166	93.2628	0	0.3581	0.0489	2	0
8560	Picus_viridis	0	6	19	206	2017	276.64	1	-36.4166	93.2628	0	0.3581	0.0489	2	0
8560	Picus_viridis	0	6	19	206	2018	276.64	1	-36.4166	93.2628	0	0.3581	0.0489	2	0
8560	Picus_viridis	0	6	19	206	2019	276.64	1	-36.4166	93.2628	0	0.3581	0.0489	2	0
8560	Picus_viridis	0	6	19	206	2020	276.64	1	-36.4166	93.2628	0	0.3581	0.0489	2	0
8630	Dryocopus_martius	0	6	19	206	2010	276.64	1	-36.4166	93.2628	0	0.8967	0.0219	1	0
8630	Dryocopus_martius	0	6	19	206	2011	276.64	1	-36.4166	93.2628	0	0.8967	0.0219	1	0
8630	Dryocopus_martius	0	6	19	206	2012	276.64	1	-36.4166	93.2628	0	0.8967	0.0219	1	0
8630	Dryocopus_martius	0	6	19	206	2014	276.64	1	-36.4166	93.2628	0	0.8967	0.0219	1	0
8630	Dryocopus_martius	0	6	19	206	2015	276.64	1	-36.4166	93.2628	0	0.8967	0.0219	1	0
8630	Dryocopus_martius	0	6	19	206	2017	276.64	1	-36.4166	93.2628	0	0.8967	0.0219	1	0
8630	Dryocopus_martius	0	6	19	206	2018	276.64	1	-36.4166	93.2628	0	0.8967	0.0219	1	0
8630	Dryocopus_martius	0	6	19	206	2019	276.64	1	-36.4166	93.2628	0	0.8967	0.0219	1	0
8630	Dryocopus_martius	1	6	19	206	2020	276.64	1	-36.4166	93.2628	0	0.8967	0.0219	1	0
8760	Dendrocopos_major	2	6	19	206	2010	276.64	1	-36.4166	93.2628	0	0.7869	0.0158	2	0
8760	Dendrocopos_major	0	6	19	206	2011	276.64	1	-36.4166	93.2628	0	0.7869	0.0158	2	0
8760	Dendrocopos_major	0	6	19	206	2012	276.64	1	-36.4166	93.2628	0	0.7869	0.0158	2	0
8760	Dendrocopos_major	1	6	19	206	2014	276.64	1	-36.4166	93.2628	0	0.7869	0.0158	2	0
8760	Dendrocopos_major	0	6	19	206	2015	276.64	1	-36.4166	93.2628	0	0.7869	0.0158	2	0
8760	Dendrocopos_major	2	6	19	206	2017	276.64	1	-36.4166	93.2628	0	0.7869	0.0158	2	0
8760	Dendrocopos_major	1	6	19	206	2018	276.64	1	-36.4166	93.2628	0	0.7869	0.0158	2	0
8760	Dendrocopos_major	0	6	19	206	2019	276.64	1	-36.4166	93.2628	0	0.7869	0.0158	2	0
8760	Dendrocopos_major	1	6	19	206	2020	276.64	1	-36.4166	93.2628	0	0.7869	0.0158	2	0
10090	Anthus_trivialis	2	6	19	206	2010	276.64	1	-36.4166	93.2628	0	0.7082	-0.0345	2	6086
10090	Anthus_trivialis	1	6	19	206	2011	276.64	1	-36.4166	93.2628	0	0.7082	-0.0345	2	6086
10090	Anthus_trivialis	0	6	19	206	2012	276.64	1	-36.4166	93.2628	0	0.7082	-0.0345	2	6086
10090	Anthus_trivialis	0	6	19	206	2014	276.64	1	-36.4166	93.2628	0	0.7082	-0.0345	2	6086
10090	Anthus_trivialis	0	6	19	206	2015	276.64	1	-36.4166	93.2628	0	0.7082	-0.0345	2	6086
10090	Anthus_trivialis	0	6	19	206	2017	276.64	1	-36.4166	93.2628	0	0.7082	-0.0345	2	6086
10090	Anthus_trivialis	0	6	19	206	2018	276.64	1	-36.4166	93.2628	0	0.7082	-0.0345	2	6086
10090	Anthus_trivialis	0	6	19	206	2019	276.64	1	-36.4166	93.2628	0	0.7082	-0.0345	2	6086
10090	Anthus_trivialis	0	6	19	206	2020	276.64	1	-36.4166	93.2628	0	0.7082	-0.0345	2	6086
10660	Troglodytes_troglodytes	0	6	19	206	2010	276.64	1	-36.4166	93.2628	0	0.9023	0.0062	2	458
10660	Troglodytes_troglodytes	0	6	19	206	2011	276.64	1	-36.4166	93.2628	0	0.9023	0.0062	2	458
10660	Troglodytes_troglodytes	0	6	19	206	2012	276.64	1	-36.4166	93.2628	0	0.9023	0.0062	2	458
10660	Troglodytes_troglodytes	0	6	19	206	2014	276.64	1	-36.4166	93.2628	0	0.9023	0.0062	2	458
10660	Troglodytes_troglodytes	0	6	19	206	2015	276.64	1	-36.4166	93.2628	0	0.9023	0.0062	2	458
10660	Troglodytes_troglodytes	0	6	19	206	2017	276.64	1	-36.4166	93.2628	0	0.9023	0.0062	2	458
10660	Troglodytes_troglodytes	0	6	19	206	2018	276.64	1	-36.4166	93.2628	0	0.9023	0.0062	2	458
10660	Troglodytes_troglodytes	0	6	19	206	2019	276.64	1	-36.4166	93.2628	0	0.9023	0.0062	2	458
10660	Troglodytes_troglodytes	0	6	19	206	2020	276.64	1	-36.4166	93.2628	0	0.9023	0.0062	2	458
10840	Prunella_modularis	0	6	19	206	2010	276.64	1	-36.4166	93.2628	0	0.8155	-0.0201	1	1555
10840	Prunella_modularis	0	6	19	206	2011	276.64	1	-36.4166	93.2628	0	0.8155	-0.0201	1	1555
10840	Prunella_modularis	0	6	19	206	2012	276.64	1	-36.4166	93.2628	0	0.8155	-0.0201	1	1555
10840	Prunella_modularis	0	6	19	206	2014	276.64	1	-36.4166	93.2628	0	0.8155	-0.0201	1	1555
10840	Prunella_modularis	0	6	19	206	2015	276.64	1	-36.4166	93.2628	0	0.8155	-0.0201	1	1555
10840	Prunella_modularis	0	6	19	206	2017	276.64	1	-36.4166	93.2628	0	0.8155	-0.0201	1	1555
10840	Prunella_modularis	0	6	19	206	2018	276.64	1	-36.4166	93.2628	0	0.8155	-0.0201	1	1555
10840	Prunella_modularis	0	6	19	206	2019	276.64	1	-36.4166	93.2628	0	0.8155	-0.0201	1	1555
10840	Prunella_modularis	0	6	19	206	2020	276.64	1	-36.4166	93.2628	0	0.8155	-0.0201	1	1555
10990	Erithacus_rubecula	0	6	19	206	2010	276.64	1	-36.4166	93.2628	0	0.8576	0.0105	0	1466
10990	Erithacus_rubecula	0	6	19	206	2011	276.64	1	-36.4166	93.2628	0	0.8576	0.0105	0	1466
10990	Erithacus_rubecula	0	6	19	206	2012	276.64	1	-36.4166	93.2628	0	0.8576	0.0105	0	1466
10990	Erithacus_rubecula	1	6	19	206	2014	276.64	1	-36.4166	93.2628	0	0.8576	0.0105	0	1466
10990	Erithacus_rubecula	0	6	19	206	2015	276.64	1	-36.4166	93.2628	0	0.8576	0.0105	0	1466
10990	Erithacus_rubecula	1	6	19	206	2017	276.64	1	-36.4166	93.2628	0	0.8576	0.0105	0	1466
10990	Erithacus_rubecula	0	6	19	206	2018	276.64	1	-36.4166	93.2628	0	0.8576	0.0105	0	1466
10990	Erithacus_rubecula	0	6	19	206	2019	276.64	1	-36.4166	93.2628	0	0.8576	0.0105	0	1466
10990	Erithacus_rubecula	1	6	19	206	2020	276.64	1	-36.4166	93.2628	0	0.8576	0.0105	0	1466
11220	P._phoenicurus	0	6	19	206	2010	276.64	1	-36.4166	93.2628	0	0.5913	0.0213	1	4926
11220	P._phoenicurus	0	6	19	206	2011	276.64	1	-36.4166	93.2628	0	0.5913	0.0213	1	4926
11220	P._phoenicurus	0	6	19	206	2012	276.64	1	-36.4166	93.2628	0	0.5913	0.0213	1	4926
11220	P._phoenicurus	0	6	19	206	2014	276.64	1	-36.4166	93.2628	0	0.5913	0.0213	1	4926
11220	P._phoenicurus	0	6	19	206	2015	276.64	1	-36.4166	93.2628	0	0.5913	0.0213	1	4926
11220	P._phoenicurus	0	6	19	206	2017	276.64	1	-36.4166	93.2628	0	0.5913	0.0213	1	4926
11220	P._phoenicurus	0	6	19	206	2018	276.64	1	-36.4166	93.2628	0	0.5913	0.0213	1	4926
11220	P._phoenicurus	0	6	19	206	2019	276.64	1	-36.4166	93.2628	0	0.5913	0.0213	1	4926
11220	P._phoenicurus	0	6	19	206	2020	276.64	1	-36.4166	93.2628	0	0.5913	0.0213	1	4926
11870	Turdus_merula	0	6	19	206	2010	276.64	1	-36.4166	93.2628	0	0.3409	0.0191	1	772
11870	Turdus_merula	1	6	19	206	2011	276.64	1	-36.4166	93.2628	0	0.3409	0.0191	1	772
11870	Turdus_merula	1	6	19	206	2012	276.64	1	-36.4166	93.2628	0	0.3409	0.0191	1	772
11870	Turdus_merula	0	6	19	206	2014	276.64	1	-36.4166	93.2628	0	0.3409	0.0191	1	772
11870	Turdus_merula	1	6	19	206	2015	276.64	1	-36.4166	93.2628	0	0.3409	0.0191	1	772
11870	Turdus_merula	1	6	19	206	2017	276.64	1	-36.4166	93.2628	0	0.3409	0.0191	1	772
11870	Turdus_merula	1	6	19	206	2018	276.64	1	-36.4166	93.2628	0	0.3409	0.0191	1	772
11870	Turdus_merula	2	6	19	206	2019	276.64	1	-36.4166	93.2628	0	0.3409	0.0191	1	772
11870	Turdus_merula	1	6	19	206	2020	276.64	1	-36.4166	93.2628	0	0.3409	0.0191	1	772
12000	Turdus_philomelos	0	6	19	206	2010	276.64	1	-36.4166	93.2628	0	0.3775	0.0158	1	1981
12000	Turdus_philomelos	0	6	19	206	2011	276.64	1	-36.4166	93.2628	0	0.3775	0.0158	1	1981
12000	Turdus_philomelos	1	6	19	206	2012	276.64	1	-36.4166	93.2628	0	0.3775	0.0158	1	1981
12000	Turdus_philomelos	0	6	19	206	2014	276.64	1	-36.4166	93.2628	0	0.3775	0.0158	1	1981
12000	Turdus_philomelos	2	6	19	206	2015	276.64	1	-36.4166	93.2628	0	0.3775	0.0158	1	1981
12000	Turdus_philomelos	1	6	19	206	2017	276.64	1	-36.4166	93.2628	0	0.3775	0.0158	1	1981
12000	Turdus_philomelos	2	6	19	206	2018	276.64	1	-36.4166	93.2628	0	0.3775	0.0158	1	1981
12000	Turdus_philomelos	1	6	19	206	2019	276.64	1	-36.4166	93.2628	0	0.3775	0.0158	1	1981
12000	Turdus_philomelos	1	6	19	206	2020	276.64	1	-36.4166	93.2628	0	0.3775	0.0158	1	1981
12020	Turdus_viscivorus	1	6	19	206	2010	276.64	1	-36.4166	93.2628	0	0.9515	0.0141	1	1475
12020	Turdus_viscivorus	1	6	19	206	2011	276.64	1	-36.4166	93.2628	0	0.9515	0.0141	1	1475
12020	Turdus_viscivorus	0	6	19	206	2012	276.64	1	-36.4166	93.2628	0	0.9515	0.0141	1	1475
12020	Turdus_viscivorus	0	6	19	206	2014	276.64	1	-36.4166	93.2628	0	0.9515	0.0141	1	1475
12020	Turdus_viscivorus	0	6	19	206	2015	276.64	1	-36.4166	93.2628	0	0.9515	0.0141	1	1475
12020	Turdus_viscivorus	0	6	19	206	2017	276.64	1	-36.4166	93.2628	0	0.9515	0.0141	1	1475
12020	Turdus_viscivorus	0	6	19	206	2018	276.64	1	-36.4166	93.2628	0	0.9515	0.0141	1	1475
12020	Turdus_viscivorus	0	6	19	206	2019	276.64	1	-36.4166	93.2628	0	0.9515	0.0141	1	1475
12020	Turdus_viscivorus	0	6	19	206	2020	276.64	1	-36.4166	93.2628	0	0.9515	0.0141	1	1475
12740	Sylvia_curruca	0	6	19	206	2010	276.64	1	-36.4166	93.2628	0	0.5762	0.0063	1	4056
12740	Sylvia_curruca	0	6	19	206	2011	276.64	1	-36.4166	93.2628	0	0.5762	0.0063	1	4056
12740	Sylvia_curruca	0	6	19	206	2012	276.64	1	-36.4166	93.2628	0	0.5762	0.0063	1	4056
12740	Sylvia_curruca	0	6	19	206	2014	276.64	1	-36.4166	93.2628	0	0.5762	0.0063	1	4056
12740	Sylvia_curruca	0	6	19	206	2015	276.64	1	-36.4166	93.2628	0	0.5762	0.0063	1	4056
12740	Sylvia_curruca	0	6	19	206	2017	276.64	1	-36.4166	93.2628	0	0.5762	0.0063	1	4056
12740	Sylvia_curruca	0	6	19	206	2018	276.64	1	-36.4166	93.2628	0	0.5762	0.0063	1	4056
12740	Sylvia_curruca	0	6	19	206	2019	276.64	1	-36.4166	93.2628	0	0.5762	0.0063	1	4056
12740	Sylvia_curruca	0	6	19	206	2020	276.64	1	-36.4166	93.2628	0	0.5762	0.0063	1	4056
12750	Sylvia_communis	0	6	19	206	2010	276.64	1	-36.4166	93.2628	0	0.7487	0.0025	1	5496
12750	Sylvia_communis	0	6	19	206	2011	276.64	1	-36.4166	93.2628	0	0.7487	0.0025	1	5496
12750	Sylvia_communis	0	6	19	206	2012	276.64	1	-36.4166	93.2628	0	0.7487	0.0025	1	5496
12750	Sylvia_communis	0	6	19	206	2014	276.64	1	-36.4166	93.2628	0	0.7487	0.0025	1	5496
12750	Sylvia_communis	0	6	19	206	2015	276.64	1	-36.4166	93.2628	0	0.7487	0.0025	1	5496
12750	Sylvia_communis	0	6	19	206	2017	276.64	1	-36.4166	93.2628	0	0.7487	0.0025	1	5496
12750	Sylvia_communis	0	6	19	206	2018	276.64	1	-36.4166	93.2628	0	0.7487	0.0025	1	5496
12750	Sylvia_communis	0	6	19	206	2019	276.64	1	-36.4166	93.2628	0	0.7487	0.0025	1	5496
12750	Sylvia_communis	0	6	19	206	2020	276.64	1	-36.4166	93.2628	0	0.7487	0.0025	1	5496
12770	Sylvia_atricapilla	2	6	19	206	2010	276.64	1	-36.4166	93.2628	0	0.3198	0.0278	1	3444
12770	Sylvia_atricapilla	2	6	19	206	2011	276.64	1	-36.4166	93.2628	0	0.3198	0.0278	1	3444
12770	Sylvia_atricapilla	2	6	19	206	2012	276.64	1	-36.4166	93.2628	0	0.3198	0.0278	1	3444
12770	Sylvia_atricapilla	1	6	19	206	2014	276.64	1	-36.4166	93.2628	0	0.3198	0.0278	1	3444
12770	Sylvia_atricapilla	2	6	19	206	2015	276.64	1	-36.4166	93.2628	0	0.3198	0.0278	1	3444
12770	Sylvia_atricapilla	1	6	19	206	2017	276.64	1	-36.4166	93.2628	0	0.3198	0.0278	1	3444
12770	Sylvia_atricapilla	1	6	19	206	2018	276.64	1	-36.4166	93.2628	0	0.3198	0.0278	1	3444
12770	Sylvia_atricapilla	2	6	19	206	2019	276.64	1	-36.4166	93.2628	0	0.3198	0.0278	1	3444
12770	Sylvia_atricapilla	1	6	19	206	2020	276.64	1	-36.4166	93.2628	0	0.3198	0.0278	1	3444
13080	Phylloscopus_sibilatrix	0	6	19	206	2010	276.64	1	-36.4166	93.2628	0	1.2979	-0.0204	1	5753
13080	Phylloscopus_sibilatrix	0	6	19	206	2011	276.64	1	-36.4166	93.2628	0	1.2979	-0.0204	1	5753
13080	Phylloscopus_sibilatrix	0	6	19	206	2012	276.64	1	-36.4166	93.2628	0	1.2979	-0.0204	1	5753
13080	Phylloscopus_sibilatrix	0	6	19	206	2014	276.64	1	-36.4166	93.2628	0	1.2979	-0.0204	1	5753
13080	Phylloscopus_sibilatrix	0	6	19	206	2015	276.64	1	-36.4166	93.2628	0	1.2979	-0.0204	1	5753
13080	Phylloscopus_sibilatrix	0	6	19	206	2017	276.64	1	-36.4166	93.2628	0	1.2979	-0.0204	1	5753
13080	Phylloscopus_sibilatrix	0	6	19	206	2018	276.64	1	-36.4166	93.2628	0	1.2979	-0.0204	1	5753
13080	Phylloscopus_sibilatrix	0	6	19	206	2019	276.64	1	-36.4166	93.2628	0	1.2979	-0.0204	1	5753
13080	Phylloscopus_sibilatrix	1	6	19	206	2020	276.64	1	-36.4166	93.2628	0	1.2979	-0.0204	1	5753
13110	Phylloscopus_collybita	2	6	19	206	2010	276.64	1	-36.4166	93.2628	0	0.3367	0.0051	1	3563
13110	Phylloscopus_collybita	1	6	19	206	2011	276.64	1	-36.4166	93.2628	0	0.3367	0.0051	1	3563
13110	Phylloscopus_collybita	1	6	19	206	2012	276.64	1	-36.4166	93.2628	0	0.3367	0.0051	1	3563
13110	Phylloscopus_collybita	1	6	19	206	2014	276.64	1	-36.4166	93.2628	0	0.3367	0.0051	1	3563
13110	Phylloscopus_collybita	2	6	19	206	2015	276.64	1	-36.4166	93.2628	0	0.3367	0.0051	1	3563
13110	Phylloscopus_collybita	1	6	19	206	2017	276.64	1	-36.4166	93.2628	0	0.3367	0.0051	1	3563
13110	Phylloscopus_collybita	1	6	19	206	2018	276.64	1	-36.4166	93.2628	0	0.3367	0.0051	1	3563
13110	Phylloscopus_collybita	0	6	19	206	2019	276.64	1	-36.4166	93.2628	0	0.3367	0.0051	1	3563
13110	Phylloscopus_collybita	0	6	19	206	2020	276.64	1	-36.4166	93.2628	0	0.3367	0.0051	1	3563
13120	Phylloscopus_trochilus	0	6	19	206	2010	276.64	1	-36.4166	93.2628	0	0.7514	-0.0167	1	7301
13120	Phylloscopus_trochilus	0	6	19	206	2011	276.64	1	-36.4166	93.2628	0	0.7514	-0.0167	1	7301
13120	Phylloscopus_trochilus	1	6	19	206	2012	276.64	1	-36.4166	93.2628	0	0.7514	-0.0167	1	7301
13120	Phylloscopus_trochilus	1	6	19	206	2014	276.64	1	-36.4166	93.2628	0	0.7514	-0.0167	1	7301
13120	Phylloscopus_trochilus	0	6	19	206	2015	276.64	1	-36.4166	93.2628	0	0.7514	-0.0167	1	7301
13120	Phylloscopus_trochilus	0	6	19	206	2017	276.64	1	-36.4166	93.2628	0	0.7514	-0.0167	1	7301
13120	Phylloscopus_trochilus	1	6	19	206	2018	276.64	1	-36.4166	93.2628	0	0.7514	-0.0167	1	7301
13120	Phylloscopus_trochilus	0	6	19	206	2019	276.64	1	-36.4166	93.2628	0	0.7514	-0.0167	1	7301
13120	Phylloscopus_trochilus	0	6	19	206	2020	276.64	1	-36.4166	93.2628	0	0.7514	-0.0167	1	7301
13140	Regulus_regulus	0	6	19	206	2010	276.64	1	-36.4166	93.2628	0	1.5068	-0.0399	2	376
13140	Regulus_regulus	0	6	19	206	2011	276.64	1	-36.4166	93.2628	0	1.5068	-0.0399	2	376
13140	Regulus_regulus	0	6	19	206	2012	276.64	1	-36.4166	93.2628	0	1.5068	-0.0399	2	376
13140	Regulus_regulus	0	6	19	206	2014	276.64	1	-36.4166	93.2628	0	1.5068	-0.0399	2	376
13140	Regulus_regulus	0	6	19	206	2015	276.64	1	-36.4166	93.2628	0	1.5068	-0.0399	2	376
13140	Regulus_regulus	0	6	19	206	2017	276.64	1	-36.4166	93.2628	0	1.5068	-0.0399	2	376
13140	Regulus_regulus	0	6	19	206	2018	276.64	1	-36.4166	93.2628	0	1.5068	-0.0399	2	376
13140	Regulus_regulus	0	6	19	206	2019	276.64	1	-36.4166	93.2628	0	1.5068	-0.0399	2	376
13140	Regulus_regulus	0	6	19	206	2020	276.64	1	-36.4166	93.2628	0	1.5068	-0.0399	2	376
13150	Regulus_ignicapilla	0	6	19	206	2010	276.64	1	-36.4166	93.2628	0	1.5898	0.0058	2	468
13150	Regulus_ignicapilla	0	6	19	206	2011	276.64	1	-36.4166	93.2628	0	1.5898	0.0058	2	468
13150	Regulus_ignicapilla	0	6	19	206	2012	276.64	1	-36.4166	93.2628	0	1.5898	0.0058	2	468
13150	Regulus_ignicapilla	0	6	19	206	2014	276.64	1	-36.4166	93.2628	0	1.5898	0.0058	2	468
13150	Regulus_ignicapilla	0	6	19	206	2015	276.64	1	-36.4166	93.2628	0	1.5898	0.0058	2	468
13150	Regulus_ignicapilla	0	6	19	206	2017	276.64	1	-36.4166	93.2628	0	1.5898	0.0058	2	468
13150	Regulus_ignicapilla	0	6	19	206	2018	276.64	1	-36.4166	93.2628	0	1.5898	0.0058	2	468
13150	Regulus_ignicapilla	0	6	19	206	2019	276.64	1	-36.4166	93.2628	0	1.5898	0.0058	2	468
13150	Regulus_ignicapilla	0	6	19	206	2020	276.64	1	-36.4166	93.2628	0	1.5898	0.0058	2	468
13350	Muscicapa_striata	0	6	19	206	2010	276.64	1	-36.4166	93.2628	0	0.8171	0.006	2	6975
13350	Muscicapa_striata	0	6	19	206	2011	276.64	1	-36.4166	93.2628	0	0.8171	0.006	2	6975
13350	Muscicapa_striata	0	6	19	206	2012	276.64	1	-36.4166	93.2628	0	0.8171	0.006	2	6975
13350	Muscicapa_striata	0	6	19	206	2014	276.64	1	-36.4166	93.2628	0	0.8171	0.006	2	6975
13350	Muscicapa_striata	0	6	19	206	2015	276.64	1	-36.4166	93.2628	0	0.8171	0.006	2	6975
13350	Muscicapa_striata	0	6	19	206	2017	276.64	1	-36.4166	93.2628	0	0.8171	0.006	2	6975
13350	Muscicapa_striata	0	6	19	206	2018	276.64	1	-36.4166	93.2628	0	0.8171	0.006	2	6975
13350	Muscicapa_striata	0	6	19	206	2019	276.64	1	-36.4166	93.2628	0	0.8171	0.006	2	6975
13350	Muscicapa_striata	0	6	19	206	2020	276.64	1	-36.4166	93.2628	0	0.8171	0.006	2	6975
13480	Ficedula_albicollis	1	6	19	206	2010	276.64	1	-36.4166	93.2628	0	1.6973	0.015	1	7114
13480	Ficedula_albicollis	0	6	19	206	2011	276.64	1	-36.4166	93.2628	0	1.6973	0.015	1	7114
13480	Ficedula_albicollis	1	6	19	206	2012	276.64	1	-36.4166	93.2628	0	1.6973	0.015	1	7114
13480	Ficedula_albicollis	1	6	19	206	2014	276.64	1	-36.4166	93.2628	0	1.6973	0.015	1	7114
13480	Ficedula_albicollis	0	6	19	206	2015	276.64	1	-36.4166	93.2628	0	1.6973	0.015	1	7114
13480	Ficedula_albicollis	1	6	19	206	2017	276.64	1	-36.4166	93.2628	0	1.6973	0.015	1	7114
13480	Ficedula_albicollis	1	6	19	206	2018	276.64	1	-36.4166	93.2628	0	1.6973	0.015	1	7114
13480	Ficedula_albicollis	0	6	19	206	2019	276.64	1	-36.4166	93.2628	0	1.6973	0.015	1	7114
13480	Ficedula_albicollis	0	6	19	206	2020	276.64	1	-36.4166	93.2628	0	1.6973	0.015	1	7114
13490	Ficedula_hypoleuca	0	6	19	206	2010	276.64	1	-36.4166	93.2628	0	1.1914	0.0007	1	6002
13490	Ficedula_hypoleuca	0	6	19	206	2011	276.64	1	-36.4166	93.2628	0	1.1914	0.0007	1	6002
13490	Ficedula_hypoleuca	0	6	19	206	2012	276.64	1	-36.4166	93.2628	0	1.1914	0.0007	1	6002
13490	Ficedula_hypoleuca	0	6	19	206	2014	276.64	1	-36.4166	93.2628	0	1.1914	0.0007	1	6002
13490	Ficedula_hypoleuca	0	6	19	206	2015	276.64	1	-36.4166	93.2628	0	1.1914	0.0007	1	6002
13490	Ficedula_hypoleuca	0	6	19	206	2017	276.64	1	-36.4166	93.2628	0	1.1914	0.0007	1	6002
13490	Ficedula_hypoleuca	0	6	19	206	2018	276.64	1	-36.4166	93.2628	0	1.1914	0.0007	1	6002
13490	Ficedula_hypoleuca	0	6	19	206	2019	276.64	1	-36.4166	93.2628	0	1.1914	0.0007	1	6002
13490	Ficedula_hypoleuca	0	6	19	206	2020	276.64	1	-36.4166	93.2628	0	1.1914	0.0007	1	6002
14400	Poecile_palustris	0	6	19	206	2010	276.64	1	-36.4166	93.2628	0	0.6359	0.0145	1	0
14400	Poecile_palustris	0	6	19	206	2011	276.64	1	-36.4166	93.2628	0	0.6359	0.0145	1	0
14400	Poecile_palustris	0	6	19	206	2012	276.64	1	-36.4166	93.2628	0	0.6359	0.0145	1	0
14400	Poecile_palustris	0	6	19	206	2014	276.64	1	-36.4166	93.2628	0	0.6359	0.0145	1	0
14400	Poecile_palustris	0	6	19	206	2015	276.64	1	-36.4166	93.2628	0	0.6359	0.0145	1	0
14400	Poecile_palustris	0	6	19	206	2017	276.64	1	-36.4166	93.2628	0	0.6359	0.0145	1	0
14400	Poecile_palustris	0	6	19	206	2018	276.64	1	-36.4166	93.2628	0	0.6359	0.0145	1	0
14400	Poecile_palustris	0	6	19	206	2019	276.64	1	-36.4166	93.2628	0	0.6359	0.0145	1	0
14400	Poecile_palustris	0	6	19	206	2020	276.64	1	-36.4166	93.2628	0	0.6359	0.0145	1	0
14420	Poecile_montanus	0	6	19	206	2010	276.64	1	-36.4166	93.2628	0	0.4953	0.0135	1	0
14420	Poecile_montanus	0	6	19	206	2011	276.64	1	-36.4166	93.2628	0	0.4953	0.0135	1	0
14420	Poecile_montanus	0	6	19	206	2012	276.64	1	-36.4166	93.2628	0	0.4953	0.0135	1	0
14420	Poecile_montanus	0	6	19	206	2014	276.64	1	-36.4166	93.2628	0	0.4953	0.0135	1	0
14420	Poecile_montanus	0	6	19	206	2015	276.64	1	-36.4166	93.2628	0	0.4953	0.0135	1	0
14420	Poecile_montanus	0	6	19	206	2017	276.64	1	-36.4166	93.2628	0	0.4953	0.0135	1	0
14420	Poecile_montanus	0	6	19	206	2018	276.64	1	-36.4166	93.2628	0	0.4953	0.0135	1	0
14420	Poecile_montanus	0	6	19	206	2019	276.64	1	-36.4166	93.2628	0	0.4953	0.0135	1	0
14420	Poecile_montanus	0	6	19	206	2020	276.64	1	-36.4166	93.2628	0	0.4953	0.0135	1	0
14540	Lophophanes_cristatus	0	6	19	206	2010	276.64	1	-36.4166	93.2628	0	1.7711	-0.0075	1	0
14540	Lophophanes_cristatus	0	6	19	206	2011	276.64	1	-36.4166	93.2628	0	1.7711	-0.0075	1	0
14540	Lophophanes_cristatus	0	6	19	206	2012	276.64	1	-36.4166	93.2628	0	1.7711	-0.0075	1	0
14540	Lophophanes_cristatus	0	6	19	206	2014	276.64	1	-36.4166	93.2628	0	1.7711	-0.0075	1	0
14540	Lophophanes_cristatus	0	6	19	206	2015	276.64	1	-36.4166	93.2628	0	1.7711	-0.0075	1	0
14540	Lophophanes_cristatus	0	6	19	206	2017	276.64	1	-36.4166	93.2628	0	1.7711	-0.0075	1	0
14540	Lophophanes_cristatus	0	6	19	206	2018	276.64	1	-36.4166	93.2628	0	1.7711	-0.0075	1	0
14540	Lophophanes_cristatus	0	6	19	206	2019	276.64	1	-36.4166	93.2628	0	1.7711	-0.0075	1	0
14540	Lophophanes_cristatus	0	6	19	206	2020	276.64	1	-36.4166	93.2628	0	1.7711	-0.0075	1	0
14610	Periparus_ater	0	6	19	206	2010	276.64	1	-36.4166	93.2628	0	1.3347	-0.0026	1	98
14610	Periparus_ater	0	6	19	206	2011	276.64	1	-36.4166	93.2628	0	1.3347	-0.0026	1	98
14610	Periparus_ater	0	6	19	206	2012	276.64	1	-36.4166	93.2628	0	1.3347	-0.0026	1	98
14610	Periparus_ater	0	6	19	206	2014	276.64	1	-36.4166	93.2628	0	1.3347	-0.0026	1	98
14610	Periparus_ater	0	6	19	206	2015	276.64	1	-36.4166	93.2628	0	1.3347	-0.0026	1	98
14610	Periparus_ater	0	6	19	206	2017	276.64	1	-36.4166	93.2628	0	1.3347	-0.0026	1	98
14610	Periparus_ater	0	6	19	206	2018	276.64	1	-36.4166	93.2628	0	1.3347	-0.0026	1	98
14610	Periparus_ater	0	6	19	206	2019	276.64	1	-36.4166	93.2628	0	1.3347	-0.0026	1	98
14610	Periparus_ater	0	6	19	206	2020	276.64	1	-36.4166	93.2628	0	1.3347	-0.0026	1	98
14620	Cyanistess_caeruleus	0	6	19	206	2010	276.64	1	-36.4166	93.2628	0	0.3869	0.0107	1	5
14620	Cyanistess_caeruleus	0	6	19	206	2011	276.64	1	-36.4166	93.2628	0	0.3869	0.0107	1	5
14620	Cyanistess_caeruleus	0	6	19	206	2012	276.64	1	-36.4166	93.2628	0	0.3869	0.0107	1	5
14620	Cyanistess_caeruleus	2	6	19	206	2014	276.64	1	-36.4166	93.2628	0	0.3869	0.0107	1	5
14620	Cyanistess_caeruleus	1	6	19	206	2015	276.64	1	-36.4166	93.2628	0	0.3869	0.0107	1	5
14620	Cyanistess_caeruleus	1	6	19	206	2017	276.64	1	-36.4166	93.2628	0	0.3869	0.0107	1	5
14620	Cyanistess_caeruleus	0	6	19	206	2018	276.64	1	-36.4166	93.2628	0	0.3869	0.0107	1	5
14620	Cyanistess_caeruleus	0	6	19	206	2019	276.64	1	-36.4166	93.2628	0	0.3869	0.0107	1	5
14620	Cyanistess_caeruleus	1	6	19	206	2020	276.64	1	-36.4166	93.2628	0	0.3869	0.0107	1	5
14640	Parus_major	1	6	19	206	2010	276.64	1	-36.4166	93.2628	0	0.3701	0.0076	1	0
14640	Parus_major	2	6	19	206	2011	276.64	1	-36.4166	93.2628	0	0.3701	0.0076	1	0
14640	Parus_major	0	6	19	206	2012	276.64	1	-36.4166	93.2628	0	0.3701	0.0076	1	0
14640	Parus_major	0	6	19	206	2014	276.64	1	-36.4166	93.2628	0	0.3701	0.0076	1	0
14640	Parus_major	1	6	19	206	2015	276.64	1	-36.4166	93.2628	0	0.3701	0.0076	1	0
14640	Parus_major	2	6	19	206	2017	276.64	1	-36.4166	93.2628	0	0.3701	0.0076	1	0
14640	Parus_major	1	6	19	206	2018	276.64	1	-36.4166	93.2628	0	0.3701	0.0076	1	0
14640	Parus_major	1	6	19	206	2019	276.64	1	-36.4166	93.2628	0	0.3701	0.0076	1	0
14640	Parus_major	2	6	19	206	2020	276.64	1	-36.4166	93.2628	0	0.3701	0.0076	1	0
14790	Sitta_europaea	1	6	19	206	2010	276.64	1	-36.4166	93.2628	0	0.691	0.0234	1	0
14790	Sitta_europaea	0	6	19	206	2011	276.64	1	-36.4166	93.2628	0	0.691	0.0234	1	0
14790	Sitta_europaea	4	6	19	206	2012	276.64	1	-36.4166	93.2628	0	0.691	0.0234	1	0
14790	Sitta_europaea	1	6	19	206	2014	276.64	1	-36.4166	93.2628	0	0.691	0.0234	1	0
14790	Sitta_europaea	3	6	19	206	2015	276.64	1	-36.4166	93.2628	0	0.691	0.0234	1	0
14790	Sitta_europaea	1	6	19	206	2017	276.64	1	-36.4166	93.2628	0	0.691	0.0234	1	0
14790	Sitta_europaea	0	6	19	206	2018	276.64	1	-36.4166	93.2628	0	0.691	0.0234	1	0
14790	Sitta_europaea	0	6	19	206	2019	276.64	1	-36.4166	93.2628	0	0.691	0.0234	1	0
14790	Sitta_europaea	0	6	19	206	2020	276.64	1	-36.4166	93.2628	0	0.691	0.0234	1	0
14860	Certhia_familiaris	0	6	19	206	2010	276.64	1	-36.4166	93.2628	0	0.873	0.0032	1	0
14860	Certhia_familiaris	0	6	19	206	2011	276.64	1	-36.4166	93.2628	0	0.873	0.0032	1	0
14860	Certhia_familiaris	0	6	19	206	2012	276.64	1	-36.4166	93.2628	0	0.873	0.0032	1	0
14860	Certhia_familiaris	0	6	19	206	2014	276.64	1	-36.4166	93.2628	0	0.873	0.0032	1	0
14860	Certhia_familiaris	0	6	19	206	2015	276.64	1	-36.4166	93.2628	0	0.873	0.0032	1	0
14860	Certhia_familiaris	0	6	19	206	2017	276.64	1	-36.4166	93.2628	0	0.873	0.0032	1	0
14860	Certhia_familiaris	0	6	19	206	2018	276.64	1	-36.4166	93.2628	0	0.873	0.0032	1	0
14860	Certhia_familiaris	0	6	19	206	2019	276.64	1	-36.4166	93.2628	0	0.873	0.0032	1	0
14860	Certhia_familiaris	0	6	19	206	2020	276.64	1	-36.4166	93.2628	0	0.873	0.0032	1	0
14870	Certhia_brachydactyla	0	6	19	206	2010	276.64	1	-36.4166	93.2628	0	1.1992	-0.01	1	0
14870	Certhia_brachydactyla	0	6	19	206	2011	276.64	1	-36.4166	93.2628	0	1.1992	-0.01	1	0
14870	Certhia_brachydactyla	0	6	19	206	2012	276.64	1	-36.4166	93.2628	0	1.1992	-0.01	1	0
14870	Certhia_brachydactyla	0	6	19	206	2014	276.64	1	-36.4166	93.2628	0	1.1992	-0.01	1	0
14870	Certhia_brachydactyla	0	6	19	206	2015	276.64	1	-36.4166	93.2628	0	1.1992	-0.01	1	0
14870	Certhia_brachydactyla	0	6	19	206	2017	276.64	1	-36.4166	93.2628	0	1.1992	-0.01	1	0
14870	Certhia_brachydactyla	0	6	19	206	2018	276.64	1	-36.4166	93.2628	0	1.1992	-0.01	1	0
14870	Certhia_brachydactyla	0	6	19	206	2019	276.64	1	-36.4166	93.2628	0	1.1992	-0.01	1	0
14870	Certhia_brachydactyla	0	6	19	206	2020	276.64	1	-36.4166	93.2628	0	1.1992	-0.01	1	0
15390	Garrulus_glandarius	0	6	19	206	2010	276.64	1	-36.4166	93.2628	0	0.3472	0.0205	0	0
15390	Garrulus_glandarius	0	6	19	206	2011	276.64	1	-36.4166	93.2628	0	0.3472	0.0205	0	0
15390	Garrulus_glandarius	0	6	19	206	2012	276.64	1	-36.4166	93.2628	0	0.3472	0.0205	0	0
15390	Garrulus_glandarius	0	6	19	206	2014	276.64	1	-36.4166	93.2628	0	0.3472	0.0205	0	0
15390	Garrulus_glandarius	0	6	19	206	2015	276.64	1	-36.4166	93.2628	0	0.3472	0.0205	0	0
15390	Garrulus_glandarius	0	6	19	206	2017	276.64	1	-36.4166	93.2628	0	0.3472	0.0205	0	0
15390	Garrulus_glandarius	1	6	19	206	2018	276.64	1	-36.4166	93.2628	0	0.3472	0.0205	0	0
15390	Garrulus_glandarius	0	6	19	206	2019	276.64	1	-36.4166	93.2628	0	0.3472	0.0205	0	0
15390	Garrulus_glandarius	0	6	19	206	2020	276.64	1	-36.4166	93.2628	0	0.3472	0.0205	0	0
15720	Corvus_corax	0	6	19	206	2010	276.64	1	-36.4166	93.2628	0	0.5449	0.1071	1	11
15720	Corvus_corax	0	6	19	206	2011	276.64	1	-36.4166	93.2628	0	0.5449	0.1071	1	11
15720	Corvus_corax	0	6	19	206	2012	276.64	1	-36.4166	93.2628	0	0.5449	0.1071	1	11
15720	Corvus_corax	0	6	19	206	2014	276.64	1	-36.4166	93.2628	0	0.5449	0.1071	1	11
15720	Corvus_corax	0	6	19	206	2015	276.64	1	-36.4166	93.2628	0	0.5449	0.1071	1	11
15720	Corvus_corax	0	6	19	206	2017	276.64	1	-36.4166	93.2628	0	0.5449	0.1071	1	11
15720	Corvus_corax	0	6	19	206	2018	276.64	1	-36.4166	93.2628	0	0.5449	0.1071	1	11
15720	Corvus_corax	0	6	19	206	2019	276.64	1	-36.4166	93.2628	0	0.5449	0.1071	1	11
15720	Corvus_corax	0	6	19	206	2020	276.64	1	-36.4166	93.2628	0	0.5449	0.1071	1	11
15820	Sturnus_vulgaris	3	6	19	206	2010	276.64	1	-36.4166	93.2628	0	0.7176	0.0245	1	1286
15820	Sturnus_vulgaris	4	6	19	206	2011	276.64	1	-36.4166	93.2628	0	0.7176	0.0245	1	1286
15820	Sturnus_vulgaris	8	6	19	206	2012	276.64	1	-36.4166	93.2628	0	0.7176	0.0245	1	1286
15820	Sturnus_vulgaris	4	6	19	206	2014	276.64	1	-36.4166	93.2628	0	0.7176	0.0245	1	1286
15820	Sturnus_vulgaris	5	6	19	206	2015	276.64	1	-36.4166	93.2628	0	0.7176	0.0245	1	1286
15820	Sturnus_vulgaris	3	6	19	206	2017	276.64	1	-36.4166	93.2628	0	0.7176	0.0245	1	1286
15820	Sturnus_vulgaris	54	6	19	206	2018	276.64	1	-36.4166	93.2628	0	0.7176	0.0245	1	1286
15820	Sturnus_vulgaris	3	6	19	206	2019	276.64	1	-36.4166	93.2628	0	0.7176	0.0245	1	1286
15820	Sturnus_vulgaris	42	6	19	206	2020	276.64	1	-36.4166	93.2628	0	0.7176	0.0245	1	1286
16360	Fringilla_coelebs	3	6	19	206	2010	276.64	1	-36.4166	93.2628	0	0.5927	-0.0052	1	1018
16360	Fringilla_coelebs	3	6	19	206	2011	276.64	1	-36.4166	93.2628	0	0.5927	-0.0052	1	1018
16360	Fringilla_coelebs	4	6	19	206	2012	276.64	1	-36.4166	93.2628	0	0.5927	-0.0052	1	1018
16360	Fringilla_coelebs	3	6	19	206	2014	276.64	1	-36.4166	93.2628	0	0.5927	-0.0052	1	1018
16360	Fringilla_coelebs	2	6	19	206	2015	276.64	1	-36.4166	93.2628	0	0.5927	-0.0052	1	1018
16360	Fringilla_coelebs	2	6	19	206	2017	276.64	1	-36.4166	93.2628	0	0.5927	-0.0052	1	1018
16360	Fringilla_coelebs	5	6	19	206	2018	276.64	1	-36.4166	93.2628	0	0.5927	-0.0052	1	1018
16360	Fringilla_coelebs	2	6	19	206	2019	276.64	1	-36.4166	93.2628	0	0.5927	-0.0052	1	1018
16360	Fringilla_coelebs	3	6	19	206	2020	276.64	1	-36.4166	93.2628	0	0.5927	-0.0052	1	1018
16540	Carduelis_spinus	0	6	19	206	2010	276.64	1	-36.4166	93.2628	0	1.3317	-0.0067	1	1275
16540	Carduelis_spinus	0	6	19	206	2011	276.64	1	-36.4166	93.2628	0	1.3317	-0.0067	1	1275
16540	Carduelis_spinus	0	6	19	206	2012	276.64	1	-36.4166	93.2628	0	1.3317	-0.0067	1	1275
16540	Carduelis_spinus	0	6	19	206	2014	276.64	1	-36.4166	93.2628	0	1.3317	-0.0067	1	1275
16540	Carduelis_spinus	0	6	19	206	2015	276.64	1	-36.4166	93.2628	0	1.3317	-0.0067	1	1275
16540	Carduelis_spinus	0	6	19	206	2017	276.64	1	-36.4166	93.2628	0	1.3317	-0.0067	1	1275
16540	Carduelis_spinus	0	6	19	206	2018	276.64	1	-36.4166	93.2628	0	1.3317	-0.0067	1	1275
16540	Carduelis_spinus	0	6	19	206	2019	276.64	1	-36.4166	93.2628	0	1.3317	-0.0067	1	1275
16540	Carduelis_spinus	0	6	19	206	2020	276.64	1	-36.4166	93.2628	0	1.3317	-0.0067	1	1275
16660	Loxia_curvirostra	0	6	19	206	2010	276.64	1	-36.4166	93.2628	0	1.6954	-0.0032	1	0
16660	Loxia_curvirostra	0	6	19	206	2011	276.64	1	-36.4166	93.2628	0	1.6954	-0.0032	1	0
16660	Loxia_curvirostra	0	6	19	206	2012	276.64	1	-36.4166	93.2628	0	1.6954	-0.0032	1	0
16660	Loxia_curvirostra	0	6	19	206	2014	276.64	1	-36.4166	93.2628	0	1.6954	-0.0032	1	0
16660	Loxia_curvirostra	0	6	19	206	2015	276.64	1	-36.4166	93.2628	0	1.6954	-0.0032	1	0
16660	Loxia_curvirostra	0	6	19	206	2017	276.64	1	-36.4166	93.2628	0	1.6954	-0.0032	1	0
16660	Loxia_curvirostra	0	6	19	206	2018	276.64	1	-36.4166	93.2628	0	1.6954	-0.0032	1	0
16660	Loxia_curvirostra	0	6	19	206	2019	276.64	1	-36.4166	93.2628	0	1.6954	-0.0032	1	0
16660	Loxia_curvirostra	0	6	19	206	2020	276.64	1	-36.4166	93.2628	0	1.6954	-0.0032	1	0
17100	Pyrrhula_pyrrhula	0	6	19	206	2010	276.64	1	-36.4166	93.2628	0	1.5746	-0.0097	1	427
17100	Pyrrhula_pyrrhula	0	6	19	206	2011	276.64	1	-36.4166	93.2628	0	1.5746	-0.0097	1	427
17100	Pyrrhula_pyrrhula	0	6	19	206	2012	276.64	1	-36.4166	93.2628	0	1.5746	-0.0097	1	427
17100	Pyrrhula_pyrrhula	0	6	19	206	2014	276.64	1	-36.4166	93.2628	0	1.5746	-0.0097	1	427
17100	Pyrrhula_pyrrhula	0	6	19	206	2015	276.64	1	-36.4166	93.2628	0	1.5746	-0.0097	1	427
17100	Pyrrhula_pyrrhula	0	6	19	206	2017	276.64	1	-36.4166	93.2628	0	1.5746	-0.0097	1	427
17100	Pyrrhula_pyrrhula	0	6	19	206	2018	276.64	1	-36.4166	93.2628	0	1.5746	-0.0097	1	427
17100	Pyrrhula_pyrrhula	0	6	19	206	2019	276.64	1	-36.4166	93.2628	0	1.5746	-0.0097	1	427
17100	Pyrrhula_pyrrhula	0	6	19	206	2020	276.64	1	-36.4166	93.2628	0	1.5746	-0.0097	1	427
17170	C._coccothraustes	0	6	19	206	2010	276.64	1	-36.4166	93.2628	0	0.8013	-0.0132	1	748
17170	C._coccothraustes	0	6	19	206	2011	276.64	1	-36.4166	93.2628	0	0.8013	-0.0132	1	748
17170	C._coccothraustes	0	6	19	206	2012	276.64	1	-36.4166	93.2628	0	0.8013	-0.0132	1	748
17170	C._coccothraustes	0	6	19	206	2014	276.64	1	-36.4166	93.2628	0	0.8013	-0.0132	1	748
17170	C._coccothraustes	1	6	19	206	2015	276.64	1	-36.4166	93.2628	0	0.8013	-0.0132	1	748
17170	C._coccothraustes	1	6	19	206	2017	276.64	1	-36.4166	93.2628	0	0.8013	-0.0132	1	748
17170	C._coccothraustes	3	6	19	206	2018	276.64	1	-36.4166	93.2628	0	0.8013	-0.0132	1	748
17170	C._coccothraustes	0	6	19	206	2019	276.64	1	-36.4166	93.2628	0	0.8013	-0.0132	1	748
17170	C._coccothraustes	2	6	19	206	2020	276.64	1	-36.4166	93.2628	0	0.8013	-0.0132	1	748
18570	Emberiza_citrinella	3	6	19	206	2010	276.64	1	-36.4166	93.2628	0	0.6017	-0.0107	1	382
18570	Emberiza_citrinella	2	6	19	206	2011	276.64	1	-36.4166	93.2628	0	0.6017	-0.0107	1	382
18570	Emberiza_citrinella	3	6	19	206	2012	276.64	1	-36.4166	93.2628	0	0.6017	-0.0107	1	382
18570	Emberiza_citrinella	3	6	19	206	2014	276.64	1	-36.4166	93.2628	0	0.6017	-0.0107	1	382
18570	Emberiza_citrinella	3	6	19	206	2015	276.64	1	-36.4166	93.2628	0	0.6017	-0.0107	1	382
18570	Emberiza_citrinella	2	6	19	206	2017	276.64	1	-36.4166	93.2628	0	0.6017	-0.0107	1	382
18570	Emberiza_citrinella	1	6	19	206	2018	276.64	1	-36.4166	93.2628	0	0.6017	-0.0107	1	382
18570	Emberiza_citrinella	1	6	19	206	2019	276.64	1	-36.4166	93.2628	0	0.6017	-0.0107	1	382
18570	Emberiza_citrinella	0	6	19	206	2020	276.64	1	-36.4166	93.2628	0	0.6017	-0.0107	1	382
6680	Columba_oenas	0	7	19	207	2010	261.9	1	-13.3299	99.4819	0	1.6807	0.0218	1	1541
6680	Columba_oenas	0	7	19	207	2011	261.9	1	-13.3299	99.4819	0	1.6807	0.0218	1	1541
6680	Columba_oenas	0	7	19	207	2012	261.9	1	-13.3299	99.4819	0	1.6807	0.0218	1	1541
6680	Columba_oenas	0	7	19	207	2014	261.9	1	-13.3299	99.4819	0	1.6807	0.0218	1	1541
6680	Columba_oenas	0	7	19	207	2015	261.9	1	-13.3299	99.4819	0	1.6807	0.0218	1	1541
6680	Columba_oenas	0	7	19	207	2017	261.9	1	-13.3299	99.4819	0	1.6807	0.0218	1	1541
6680	Columba_oenas	0	7	19	207	2018	261.9	1	-13.3299	99.4819	0	1.6807	0.0218	1	1541
6680	Columba_oenas	0	7	19	207	2019	261.9	1	-13.3299	99.4819	0	1.6807	0.0218	1	1541
6680	Columba_oenas	0	7	19	207	2020	261.9	1	-13.3299	99.4819	0	1.6807	0.0218	1	1541
6700	Columba_palumbus	0	7	19	207	2010	261.9	1	-13.3299	99.4819	0	0.4167	0.0351	1	1701
6700	Columba_palumbus	0	7	19	207	2011	261.9	1	-13.3299	99.4819	0	0.4167	0.0351	1	1701
6700	Columba_palumbus	0	7	19	207	2012	261.9	1	-13.3299	99.4819	0	0.4167	0.0351	1	1701
6700	Columba_palumbus	2	7	19	207	2014	261.9	1	-13.3299	99.4819	0	0.4167	0.0351	1	1701
6700	Columba_palumbus	0	7	19	207	2015	261.9	1	-13.3299	99.4819	0	0.4167	0.0351	1	1701
6700	Columba_palumbus	0	7	19	207	2017	261.9	1	-13.3299	99.4819	0	0.4167	0.0351	1	1701
6700	Columba_palumbus	1	7	19	207	2018	261.9	1	-13.3299	99.4819	0	0.4167	0.0351	1	1701
6700	Columba_palumbus	0	7	19	207	2019	261.9	1	-13.3299	99.4819	0	0.4167	0.0351	1	1701
6700	Columba_palumbus	1	7	19	207	2020	261.9	1	-13.3299	99.4819	0	0.4167	0.0351	1	1701
8550	Picus_canus	0	7	19	207	2010	261.9	1	-13.3299	99.4819	0	0.6177	0.0779	2	0
8550	Picus_canus	0	7	19	207	2011	261.9	1	-13.3299	99.4819	0	0.6177	0.0779	2	0
8550	Picus_canus	0	7	19	207	2012	261.9	1	-13.3299	99.4819	0	0.6177	0.0779	2	0
8550	Picus_canus	0	7	19	207	2014	261.9	1	-13.3299	99.4819	0	0.6177	0.0779	2	0
8550	Picus_canus	0	7	19	207	2015	261.9	1	-13.3299	99.4819	0	0.6177	0.0779	2	0
8550	Picus_canus	0	7	19	207	2017	261.9	1	-13.3299	99.4819	0	0.6177	0.0779	2	0
8550	Picus_canus	0	7	19	207	2018	261.9	1	-13.3299	99.4819	0	0.6177	0.0779	2	0
8550	Picus_canus	0	7	19	207	2019	261.9	1	-13.3299	99.4819	0	0.6177	0.0779	2	0
8550	Picus_canus	0	7	19	207	2020	261.9	1	-13.3299	99.4819	0	0.6177	0.0779	2	0
8560	Picus_viridis	0	7	19	207	2010	261.9	1	-13.3299	99.4819	0	0.3581	0.0489	2	0
8560	Picus_viridis	0	7	19	207	2011	261.9	1	-13.3299	99.4819	0	0.3581	0.0489	2	0
8560	Picus_viridis	1	7	19	207	2012	261.9	1	-13.3299	99.4819	0	0.3581	0.0489	2	0
8560	Picus_viridis	0	7	19	207	2014	261.9	1	-13.3299	99.4819	0	0.3581	0.0489	2	0
8560	Picus_viridis	0	7	19	207	2015	261.9	1	-13.3299	99.4819	0	0.3581	0.0489	2	0
8560	Picus_viridis	0	7	19	207	2017	261.9	1	-13.3299	99.4819	0	0.3581	0.0489	2	0
8560	Picus_viridis	0	7	19	207	2018	261.9	1	-13.3299	99.4819	0	0.3581	0.0489	2	0
8560	Picus_viridis	0	7	19	207	2019	261.9	1	-13.3299	99.4819	0	0.3581	0.0489	2	0
8560	Picus_viridis	0	7	19	207	2020	261.9	1	-13.3299	99.4819	0	0.3581	0.0489	2	0
8630	Dryocopus_martius	0	7	19	207	2010	261.9	1	-13.3299	99.4819	0	0.8967	0.0219	1	0
8630	Dryocopus_martius	1	7	19	207	2011	261.9	1	-13.3299	99.4819	0	0.8967	0.0219	1	0
8630	Dryocopus_martius	0	7	19	207	2012	261.9	1	-13.3299	99.4819	0	0.8967	0.0219	1	0
8630	Dryocopus_martius	0	7	19	207	2014	261.9	1	-13.3299	99.4819	0	0.8967	0.0219	1	0
8630	Dryocopus_martius	0	7	19	207	2015	261.9	1	-13.3299	99.4819	0	0.8967	0.0219	1	0
8630	Dryocopus_martius	0	7	19	207	2017	261.9	1	-13.3299	99.4819	0	0.8967	0.0219	1	0
8630	Dryocopus_martius	0	7	19	207	2018	261.9	1	-13.3299	99.4819	0	0.8967	0.0219	1	0
8630	Dryocopus_martius	0	7	19	207	2019	261.9	1	-13.3299	99.4819	0	0.8967	0.0219	1	0
8630	Dryocopus_martius	0	7	19	207	2020	261.9	1	-13.3299	99.4819	0	0.8967	0.0219	1	0
8760	Dendrocopos_major	0	7	19	207	2010	261.9	1	-13.3299	99.4819	0	0.7869	0.0158	2	0
8760	Dendrocopos_major	0	7	19	207	2011	261.9	1	-13.3299	99.4819	0	0.7869	0.0158	2	0
8760	Dendrocopos_major	1	7	19	207	2012	261.9	1	-13.3299	99.4819	0	0.7869	0.0158	2	0
8760	Dendrocopos_major	0	7	19	207	2014	261.9	1	-13.3299	99.4819	0	0.7869	0.0158	2	0
8760	Dendrocopos_major	0	7	19	207	2015	261.9	1	-13.3299	99.4819	0	0.7869	0.0158	2	0
8760	Dendrocopos_major	2	7	19	207	2017	261.9	1	-13.3299	99.4819	0	0.7869	0.0158	2	0
8760	Dendrocopos_major	0	7	19	207	2018	261.9	1	-13.3299	99.4819	0	0.7869	0.0158	2	0
8760	Dendrocopos_major	0	7	19	207	2019	261.9	1	-13.3299	99.4819	0	0.7869	0.0158	2	0
8760	Dendrocopos_major	0	7	19	207	2020	261.9	1	-13.3299	99.4819	0	0.7869	0.0158	2	0
10090	Anthus_trivialis	0	7	19	207	2010	261.9	1	-13.3299	99.4819	0	0.7082	-0.0345	2	6086
10090	Anthus_trivialis	0	7	19	207	2011	261.9	1	-13.3299	99.4819	0	0.7082	-0.0345	2	6086
10090	Anthus_trivialis	0	7	19	207	2012	261.9	1	-13.3299	99.4819	0	0.7082	-0.0345	2	6086
10090	Anthus_trivialis	0	7	19	207	2014	261.9	1	-13.3299	99.4819	0	0.7082	-0.0345	2	6086
10090	Anthus_trivialis	0	7	19	207	2015	261.9	1	-13.3299	99.4819	0	0.7082	-0.0345	2	6086
10090	Anthus_trivialis	0	7	19	207	2017	261.9	1	-13.3299	99.4819	0	0.7082	-0.0345	2	6086
10090	Anthus_trivialis	0	7	19	207	2018	261.9	1	-13.3299	99.4819	0	0.7082	-0.0345	2	6086
10090	Anthus_trivialis	0	7	19	207	2019	261.9	1	-13.3299	99.4819	0	0.7082	-0.0345	2	6086
10090	Anthus_trivialis	0	7	19	207	2020	261.9	1	-13.3299	99.4819	0	0.7082	-0.0345	2	6086
10660	Troglodytes_troglodytes	0	7	19	207	2010	261.9	1	-13.3299	99.4819	0	0.9023	0.0062	2	458
10660	Troglodytes_troglodytes	0	7	19	207	2011	261.9	1	-13.3299	99.4819	0	0.9023	0.0062	2	458
10660	Troglodytes_troglodytes	0	7	19	207	2012	261.9	1	-13.3299	99.4819	0	0.9023	0.0062	2	458
10660	Troglodytes_troglodytes	0	7	19	207	2014	261.9	1	-13.3299	99.4819	0	0.9023	0.0062	2	458
10660	Troglodytes_troglodytes	0	7	19	207	2015	261.9	1	-13.3299	99.4819	0	0.9023	0.0062	2	458
10660	Troglodytes_troglodytes	0	7	19	207	2017	261.9	1	-13.3299	99.4819	0	0.9023	0.0062	2	458
10660	Troglodytes_troglodytes	0	7	19	207	2018	261.9	1	-13.3299	99.4819	0	0.9023	0.0062	2	458
10660	Troglodytes_troglodytes	0	7	19	207	2019	261.9	1	-13.3299	99.4819	0	0.9023	0.0062	2	458
10660	Troglodytes_troglodytes	0	7	19	207	2020	261.9	1	-13.3299	99.4819	0	0.9023	0.0062	2	458
10840	Prunella_modularis	0	7	19	207	2010	261.9	1	-13.3299	99.4819	0	0.8155	-0.0201	1	1555
10840	Prunella_modularis	0	7	19	207	2011	261.9	1	-13.3299	99.4819	0	0.8155	-0.0201	1	1555
10840	Prunella_modularis	0	7	19	207	2012	261.9	1	-13.3299	99.4819	0	0.8155	-0.0201	1	1555
10840	Prunella_modularis	0	7	19	207	2014	261.9	1	-13.3299	99.4819	0	0.8155	-0.0201	1	1555
10840	Prunella_modularis	0	7	19	207	2015	261.9	1	-13.3299	99.4819	0	0.8155	-0.0201	1	1555
10840	Prunella_modularis	0	7	19	207	2017	261.9	1	-13.3299	99.4819	0	0.8155	-0.0201	1	1555
10840	Prunella_modularis	0	7	19	207	2018	261.9	1	-13.3299	99.4819	0	0.8155	-0.0201	1	1555
10840	Prunella_modularis	0	7	19	207	2019	261.9	1	-13.3299	99.4819	0	0.8155	-0.0201	1	1555
10840	Prunella_modularis	0	7	19	207	2020	261.9	1	-13.3299	99.4819	0	0.8155	-0.0201	1	1555
10990	Erithacus_rubecula	1	7	19	207	2010	261.9	1	-13.3299	99.4819	0	0.8576	0.0105	0	1466
10990	Erithacus_rubecula	2	7	19	207	2011	261.9	1	-13.3299	99.4819	0	0.8576	0.0105	0	1466
10990	Erithacus_rubecula	0	7	19	207	2012	261.9	1	-13.3299	99.4819	0	0.8576	0.0105	0	1466
10990	Erithacus_rubecula	2	7	19	207	2014	261.9	1	-13.3299	99.4819	0	0.8576	0.0105	0	1466
10990	Erithacus_rubecula	2	7	19	207	2015	261.9	1	-13.3299	99.4819	0	0.8576	0.0105	0	1466
10990	Erithacus_rubecula	2	7	19	207	2017	261.9	1	-13.3299	99.4819	0	0.8576	0.0105	0	1466
10990	Erithacus_rubecula	1	7	19	207	2018	261.9	1	-13.3299	99.4819	0	0.8576	0.0105	0	1466
10990	Erithacus_rubecula	0	7	19	207	2019	261.9	1	-13.3299	99.4819	0	0.8576	0.0105	0	1466
10990	Erithacus_rubecula	0	7	19	207	2020	261.9	1	-13.3299	99.4819	0	0.8576	0.0105	0	1466
11220	P._phoenicurus	0	7	19	207	2010	261.9	1	-13.3299	99.4819	0	0.5913	0.0213	1	4926
11220	P._phoenicurus	0	7	19	207	2011	261.9	1	-13.3299	99.4819	0	0.5913	0.0213	1	4926
11220	P._phoenicurus	0	7	19	207	2012	261.9	1	-13.3299	99.4819	0	0.5913	0.0213	1	4926
11220	P._phoenicurus	0	7	19	207	2014	261.9	1	-13.3299	99.4819	0	0.5913	0.0213	1	4926
11220	P._phoenicurus	0	7	19	207	2015	261.9	1	-13.3299	99.4819	0	0.5913	0.0213	1	4926
11220	P._phoenicurus	0	7	19	207	2017	261.9	1	-13.3299	99.4819	0	0.5913	0.0213	1	4926
11220	P._phoenicurus	0	7	19	207	2018	261.9	1	-13.3299	99.4819	0	0.5913	0.0213	1	4926
11220	P._phoenicurus	0	7	19	207	2019	261.9	1	-13.3299	99.4819	0	0.5913	0.0213	1	4926
11220	P._phoenicurus	0	7	19	207	2020	261.9	1	-13.3299	99.4819	0	0.5913	0.0213	1	4926
11870	Turdus_merula	1	7	19	207	2010	261.9	1	-13.3299	99.4819	0	0.3409	0.0191	1	772
11870	Turdus_merula	1	7	19	207	2011	261.9	1	-13.3299	99.4819	0	0.3409	0.0191	1	772
11870	Turdus_merula	1	7	19	207	2012	261.9	1	-13.3299	99.4819	0	0.3409	0.0191	1	772
11870	Turdus_merula	1	7	19	207	2014	261.9	1	-13.3299	99.4819	0	0.3409	0.0191	1	772
11870	Turdus_merula	0	7	19	207	2015	261.9	1	-13.3299	99.4819	0	0.3409	0.0191	1	772
11870	Turdus_merula	0	7	19	207	2017	261.9	1	-13.3299	99.4819	0	0.3409	0.0191	1	772
11870	Turdus_merula	1	7	19	207	2018	261.9	1	-13.3299	99.4819	0	0.3409	0.0191	1	772
11870	Turdus_merula	0	7	19	207	2019	261.9	1	-13.3299	99.4819	0	0.3409	0.0191	1	772
11870	Turdus_merula	1	7	19	207	2020	261.9	1	-13.3299	99.4819	0	0.3409	0.0191	1	772
12000	Turdus_philomelos	1	7	19	207	2010	261.9	1	-13.3299	99.4819	0	0.3775	0.0158	1	1981
12000	Turdus_philomelos	0	7	19	207	2011	261.9	1	-13.3299	99.4819	0	0.3775	0.0158	1	1981
12000	Turdus_philomelos	0	7	19	207	2012	261.9	1	-13.3299	99.4819	0	0.3775	0.0158	1	1981
12000	Turdus_philomelos	0	7	19	207	2014	261.9	1	-13.3299	99.4819	0	0.3775	0.0158	1	1981
12000	Turdus_philomelos	0	7	19	207	2015	261.9	1	-13.3299	99.4819	0	0.3775	0.0158	1	1981
12000	Turdus_philomelos	1	7	19	207	2017	261.9	1	-13.3299	99.4819	0	0.3775	0.0158	1	1981
12000	Turdus_philomelos	2	7	19	207	2018	261.9	1	-13.3299	99.4819	0	0.3775	0.0158	1	1981
12000	Turdus_philomelos	1	7	19	207	2019	261.9	1	-13.3299	99.4819	0	0.3775	0.0158	1	1981
12000	Turdus_philomelos	1	7	19	207	2020	261.9	1	-13.3299	99.4819	0	0.3775	0.0158	1	1981
12020	Turdus_viscivorus	0	7	19	207	2010	261.9	1	-13.3299	99.4819	0	0.9515	0.0141	1	1475
12020	Turdus_viscivorus	0	7	19	207	2011	261.9	1	-13.3299	99.4819	0	0.9515	0.0141	1	1475
12020	Turdus_viscivorus	0	7	19	207	2012	261.9	1	-13.3299	99.4819	0	0.9515	0.0141	1	1475
12020	Turdus_viscivorus	0	7	19	207	2014	261.9	1	-13.3299	99.4819	0	0.9515	0.0141	1	1475
12020	Turdus_viscivorus	0	7	19	207	2015	261.9	1	-13.3299	99.4819	0	0.9515	0.0141	1	1475
12020	Turdus_viscivorus	0	7	19	207	2017	261.9	1	-13.3299	99.4819	0	0.9515	0.0141	1	1475
12020	Turdus_viscivorus	0	7	19	207	2018	261.9	1	-13.3299	99.4819	0	0.9515	0.0141	1	1475
12020	Turdus_viscivorus	0	7	19	207	2019	261.9	1	-13.3299	99.4819	0	0.9515	0.0141	1	1475
12020	Turdus_viscivorus	0	7	19	207	2020	261.9	1	-13.3299	99.4819	0	0.9515	0.0141	1	1475
12740	Sylvia_curruca	0	7	19	207	2010	261.9	1	-13.3299	99.4819	0	0.5762	0.0063	1	4056
12740	Sylvia_curruca	0	7	19	207	2011	261.9	1	-13.3299	99.4819	0	0.5762	0.0063	1	4056
12740	Sylvia_curruca	0	7	19	207	2012	261.9	1	-13.3299	99.4819	0	0.5762	0.0063	1	4056
12740	Sylvia_curruca	0	7	19	207	2014	261.9	1	-13.3299	99.4819	0	0.5762	0.0063	1	4056
12740	Sylvia_curruca	0	7	19	207	2015	261.9	1	-13.3299	99.4819	0	0.5762	0.0063	1	4056
12740	Sylvia_curruca	0	7	19	207	2017	261.9	1	-13.3299	99.4819	0	0.5762	0.0063	1	4056
12740	Sylvia_curruca	0	7	19	207	2018	261.9	1	-13.3299	99.4819	0	0.5762	0.0063	1	4056
12740	Sylvia_curruca	0	7	19	207	2019	261.9	1	-13.3299	99.4819	0	0.5762	0.0063	1	4056
12740	Sylvia_curruca	0	7	19	207	2020	261.9	1	-13.3299	99.4819	0	0.5762	0.0063	1	4056
12750	Sylvia_communis	0	7	19	207	2010	261.9	1	-13.3299	99.4819	0	0.7487	0.0025	1	5496
12750	Sylvia_communis	0	7	19	207	2011	261.9	1	-13.3299	99.4819	0	0.7487	0.0025	1	5496
12750	Sylvia_communis	0	7	19	207	2012	261.9	1	-13.3299	99.4819	0	0.7487	0.0025	1	5496
12750	Sylvia_communis	0	7	19	207	2014	261.9	1	-13.3299	99.4819	0	0.7487	0.0025	1	5496
12750	Sylvia_communis	0	7	19	207	2015	261.9	1	-13.3299	99.4819	0	0.7487	0.0025	1	5496
12750	Sylvia_communis	0	7	19	207	2017	261.9	1	-13.3299	99.4819	0	0.7487	0.0025	1	5496
12750	Sylvia_communis	0	7	19	207	2018	261.9	1	-13.3299	99.4819	0	0.7487	0.0025	1	5496
12750	Sylvia_communis	0	7	19	207	2019	261.9	1	-13.3299	99.4819	0	0.7487	0.0025	1	5496
12750	Sylvia_communis	0	7	19	207	2020	261.9	1	-13.3299	99.4819	0	0.7487	0.0025	1	5496
12770	Sylvia_atricapilla	1	7	19	207	2010	261.9	1	-13.3299	99.4819	0	0.3198	0.0278	1	3444
12770	Sylvia_atricapilla	0	7	19	207	2011	261.9	1	-13.3299	99.4819	0	0.3198	0.0278	1	3444
12770	Sylvia_atricapilla	1	7	19	207	2012	261.9	1	-13.3299	99.4819	0	0.3198	0.0278	1	3444
12770	Sylvia_atricapilla	0	7	19	207	2014	261.9	1	-13.3299	99.4819	0	0.3198	0.0278	1	3444
12770	Sylvia_atricapilla	1	7	19	207	2015	261.9	1	-13.3299	99.4819	0	0.3198	0.0278	1	3444
12770	Sylvia_atricapilla	1	7	19	207	2017	261.9	1	-13.3299	99.4819	0	0.3198	0.0278	1	3444
12770	Sylvia_atricapilla	1	7	19	207	2018	261.9	1	-13.3299	99.4819	0	0.3198	0.0278	1	3444
12770	Sylvia_atricapilla	0	7	19	207	2019	261.9	1	-13.3299	99.4819	0	0.3198	0.0278	1	3444
12770	Sylvia_atricapilla	1	7	19	207	2020	261.9	1	-13.3299	99.4819	0	0.3198	0.0278	1	3444
13080	Phylloscopus_sibilatrix	1	7	19	207	2010	261.9	1	-13.3299	99.4819	0	1.2979	-0.0204	1	5753
13080	Phylloscopus_sibilatrix	1	7	19	207	2011	261.9	1	-13.3299	99.4819	0	1.2979	-0.0204	1	5753
13080	Phylloscopus_sibilatrix	2	7	19	207	2012	261.9	1	-13.3299	99.4819	0	1.2979	-0.0204	1	5753
13080	Phylloscopus_sibilatrix	1	7	19	207	2014	261.9	1	-13.3299	99.4819	0	1.2979	-0.0204	1	5753
13080	Phylloscopus_sibilatrix	2	7	19	207	2015	261.9	1	-13.3299	99.4819	0	1.2979	-0.0204	1	5753
13080	Phylloscopus_sibilatrix	1	7	19	207	2017	261.9	1	-13.3299	99.4819	0	1.2979	-0.0204	1	5753
13080	Phylloscopus_sibilatrix	0	7	19	207	2018	261.9	1	-13.3299	99.4819	0	1.2979	-0.0204	1	5753
13080	Phylloscopus_sibilatrix	1	7	19	207	2019	261.9	1	-13.3299	99.4819	0	1.2979	-0.0204	1	5753
13080	Phylloscopus_sibilatrix	0	7	19	207	2020	261.9	1	-13.3299	99.4819	0	1.2979	-0.0204	1	5753
13110	Phylloscopus_collybita	0	7	19	207	2010	261.9	1	-13.3299	99.4819	0	0.3367	0.0051	1	3563
13110	Phylloscopus_collybita	0	7	19	207	2011	261.9	1	-13.3299	99.4819	0	0.3367	0.0051	1	3563
13110	Phylloscopus_collybita	0	7	19	207	2012	261.9	1	-13.3299	99.4819	0	0.3367	0.0051	1	3563
13110	Phylloscopus_collybita	0	7	19	207	2014	261.9	1	-13.3299	99.4819	0	0.3367	0.0051	1	3563
13110	Phylloscopus_collybita	0	7	19	207	2015	261.9	1	-13.3299	99.4819	0	0.3367	0.0051	1	3563
13110	Phylloscopus_collybita	0	7	19	207	2017	261.9	1	-13.3299	99.4819	0	0.3367	0.0051	1	3563
13110	Phylloscopus_collybita	0	7	19	207	2018	261.9	1	-13.3299	99.4819	0	0.3367	0.0051	1	3563
13110	Phylloscopus_collybita	0	7	19	207	2019	261.9	1	-13.3299	99.4819	0	0.3367	0.0051	1	3563
13110	Phylloscopus_collybita	0	7	19	207	2020	261.9	1	-13.3299	99.4819	0	0.3367	0.0051	1	3563
13120	Phylloscopus_trochilus	0	7	19	207	2010	261.9	1	-13.3299	99.4819	0	0.7514	-0.0167	1	7301
13120	Phylloscopus_trochilus	0	7	19	207	2011	261.9	1	-13.3299	99.4819	0	0.7514	-0.0167	1	7301
13120	Phylloscopus_trochilus	0	7	19	207	2012	261.9	1	-13.3299	99.4819	0	0.7514	-0.0167	1	7301
13120	Phylloscopus_trochilus	0	7	19	207	2014	261.9	1	-13.3299	99.4819	0	0.7514	-0.0167	1	7301
13120	Phylloscopus_trochilus	0	7	19	207	2015	261.9	1	-13.3299	99.4819	0	0.7514	-0.0167	1	7301
13120	Phylloscopus_trochilus	0	7	19	207	2017	261.9	1	-13.3299	99.4819	0	0.7514	-0.0167	1	7301
13120	Phylloscopus_trochilus	0	7	19	207	2018	261.9	1	-13.3299	99.4819	0	0.7514	-0.0167	1	7301
13120	Phylloscopus_trochilus	0	7	19	207	2019	261.9	1	-13.3299	99.4819	0	0.7514	-0.0167	1	7301
13120	Phylloscopus_trochilus	0	7	19	207	2020	261.9	1	-13.3299	99.4819	0	0.7514	-0.0167	1	7301
13140	Regulus_regulus	0	7	19	207	2010	261.9	1	-13.3299	99.4819	0	1.5068	-0.0399	2	376
13140	Regulus_regulus	0	7	19	207	2011	261.9	1	-13.3299	99.4819	0	1.5068	-0.0399	2	376
13140	Regulus_regulus	0	7	19	207	2012	261.9	1	-13.3299	99.4819	0	1.5068	-0.0399	2	376
13140	Regulus_regulus	0	7	19	207	2014	261.9	1	-13.3299	99.4819	0	1.5068	-0.0399	2	376
13140	Regulus_regulus	0	7	19	207	2015	261.9	1	-13.3299	99.4819	0	1.5068	-0.0399	2	376
13140	Regulus_regulus	0	7	19	207	2017	261.9	1	-13.3299	99.4819	0	1.5068	-0.0399	2	376
13140	Regulus_regulus	0	7	19	207	2018	261.9	1	-13.3299	99.4819	0	1.5068	-0.0399	2	376
13140	Regulus_regulus	0	7	19	207	2019	261.9	1	-13.3299	99.4819	0	1.5068	-0.0399	2	376
13140	Regulus_regulus	0	7	19	207	2020	261.9	1	-13.3299	99.4819	0	1.5068	-0.0399	2	376
13150	Regulus_ignicapilla	0	7	19	207	2010	261.9	1	-13.3299	99.4819	0	1.5898	0.0058	2	468
13150	Regulus_ignicapilla	0	7	19	207	2011	261.9	1	-13.3299	99.4819	0	1.5898	0.0058	2	468
13150	Regulus_ignicapilla	0	7	19	207	2012	261.9	1	-13.3299	99.4819	0	1.5898	0.0058	2	468
13150	Regulus_ignicapilla	0	7	19	207	2014	261.9	1	-13.3299	99.4819	0	1.5898	0.0058	2	468
13150	Regulus_ignicapilla	0	7	19	207	2015	261.9	1	-13.3299	99.4819	0	1.5898	0.0058	2	468
13150	Regulus_ignicapilla	0	7	19	207	2017	261.9	1	-13.3299	99.4819	0	1.5898	0.0058	2	468
13150	Regulus_ignicapilla	0	7	19	207	2018	261.9	1	-13.3299	99.4819	0	1.5898	0.0058	2	468
13150	Regulus_ignicapilla	0	7	19	207	2019	261.9	1	-13.3299	99.4819	0	1.5898	0.0058	2	468
13150	Regulus_ignicapilla	0	7	19	207	2020	261.9	1	-13.3299	99.4819	0	1.5898	0.0058	2	468
13350	Muscicapa_striata	0	7	19	207	2010	261.9	1	-13.3299	99.4819	0	0.8171	0.006	2	6975
13350	Muscicapa_striata	0	7	19	207	2011	261.9	1	-13.3299	99.4819	0	0.8171	0.006	2	6975
13350	Muscicapa_striata	0	7	19	207	2012	261.9	1	-13.3299	99.4819	0	0.8171	0.006	2	6975
13350	Muscicapa_striata	0	7	19	207	2014	261.9	1	-13.3299	99.4819	0	0.8171	0.006	2	6975
13350	Muscicapa_striata	0	7	19	207	2015	261.9	1	-13.3299	99.4819	0	0.8171	0.006	2	6975
13350	Muscicapa_striata	0	7	19	207	2017	261.9	1	-13.3299	99.4819	0	0.8171	0.006	2	6975
13350	Muscicapa_striata	0	7	19	207	2018	261.9	1	-13.3299	99.4819	0	0.8171	0.006	2	6975
13350	Muscicapa_striata	0	7	19	207	2019	261.9	1	-13.3299	99.4819	0	0.8171	0.006	2	6975
13350	Muscicapa_striata	1	7	19	207	2020	261.9	1	-13.3299	99.4819	0	0.8171	0.006	2	6975
13480	Ficedula_albicollis	1	7	19	207	2010	261.9	1	-13.3299	99.4819	0	1.6973	0.015	1	7114
13480	Ficedula_albicollis	3	7	19	207	2011	261.9	1	-13.3299	99.4819	0	1.6973	0.015	1	7114
13480	Ficedula_albicollis	2	7	19	207	2012	261.9	1	-13.3299	99.4819	0	1.6973	0.015	1	7114
13480	Ficedula_albicollis	2	7	19	207	2014	261.9	1	-13.3299	99.4819	0	1.6973	0.015	1	7114
13480	Ficedula_albicollis	1	7	19	207	2015	261.9	1	-13.3299	99.4819	0	1.6973	0.015	1	7114
13480	Ficedula_albicollis	2	7	19	207	2017	261.9	1	-13.3299	99.4819	0	1.6973	0.015	1	7114
13480	Ficedula_albicollis	1	7	19	207	2018	261.9	1	-13.3299	99.4819	0	1.6973	0.015	1	7114
13480	Ficedula_albicollis	1	7	19	207	2019	261.9	1	-13.3299	99.4819	0	1.6973	0.015	1	7114
13480	Ficedula_albicollis	2	7	19	207	2020	261.9	1	-13.3299	99.4819	0	1.6973	0.015	1	7114
13490	Ficedula_hypoleuca	0	7	19	207	2010	261.9	1	-13.3299	99.4819	0	1.1914	0.0007	1	6002
13490	Ficedula_hypoleuca	0	7	19	207	2011	261.9	1	-13.3299	99.4819	0	1.1914	0.0007	1	6002
13490	Ficedula_hypoleuca	0	7	19	207	2012	261.9	1	-13.3299	99.4819	0	1.1914	0.0007	1	6002
13490	Ficedula_hypoleuca	0	7	19	207	2014	261.9	1	-13.3299	99.4819	0	1.1914	0.0007	1	6002
13490	Ficedula_hypoleuca	0	7	19	207	2015	261.9	1	-13.3299	99.4819	0	1.1914	0.0007	1	6002
13490	Ficedula_hypoleuca	0	7	19	207	2017	261.9	1	-13.3299	99.4819	0	1.1914	0.0007	1	6002
13490	Ficedula_hypoleuca	0	7	19	207	2018	261.9	1	-13.3299	99.4819	0	1.1914	0.0007	1	6002
13490	Ficedula_hypoleuca	0	7	19	207	2019	261.9	1	-13.3299	99.4819	0	1.1914	0.0007	1	6002
13490	Ficedula_hypoleuca	0	7	19	207	2020	261.9	1	-13.3299	99.4819	0	1.1914	0.0007	1	6002
14400	Poecile_palustris	0	7	19	207	2010	261.9	1	-13.3299	99.4819	0	0.6359	0.0145	1	0
14400	Poecile_palustris	0	7	19	207	2011	261.9	1	-13.3299	99.4819	0	0.6359	0.0145	1	0
14400	Poecile_palustris	0	7	19	207	2012	261.9	1	-13.3299	99.4819	0	0.6359	0.0145	1	0
14400	Poecile_palustris	0	7	19	207	2014	261.9	1	-13.3299	99.4819	0	0.6359	0.0145	1	0
14400	Poecile_palustris	0	7	19	207	2015	261.9	1	-13.3299	99.4819	0	0.6359	0.0145	1	0
14400	Poecile_palustris	0	7	19	207	2017	261.9	1	-13.3299	99.4819	0	0.6359	0.0145	1	0
14400	Poecile_palustris	0	7	19	207	2018	261.9	1	-13.3299	99.4819	0	0.6359	0.0145	1	0
14400	Poecile_palustris	0	7	19	207	2019	261.9	1	-13.3299	99.4819	0	0.6359	0.0145	1	0
14400	Poecile_palustris	0	7	19	207	2020	261.9	1	-13.3299	99.4819	0	0.6359	0.0145	1	0
14420	Poecile_montanus	0	7	19	207	2010	261.9	1	-13.3299	99.4819	0	0.4953	0.0135	1	0
14420	Poecile_montanus	0	7	19	207	2011	261.9	1	-13.3299	99.4819	0	0.4953	0.0135	1	0
14420	Poecile_montanus	0	7	19	207	2012	261.9	1	-13.3299	99.4819	0	0.4953	0.0135	1	0
14420	Poecile_montanus	0	7	19	207	2014	261.9	1	-13.3299	99.4819	0	0.4953	0.0135	1	0
14420	Poecile_montanus	0	7	19	207	2015	261.9	1	-13.3299	99.4819	0	0.4953	0.0135	1	0
14420	Poecile_montanus	0	7	19	207	2017	261.9	1	-13.3299	99.4819	0	0.4953	0.0135	1	0
14420	Poecile_montanus	0	7	19	207	2018	261.9	1	-13.3299	99.4819	0	0.4953	0.0135	1	0
14420	Poecile_montanus	0	7	19	207	2019	261.9	1	-13.3299	99.4819	0	0.4953	0.0135	1	0
14420	Poecile_montanus	0	7	19	207	2020	261.9	1	-13.3299	99.4819	0	0.4953	0.0135	1	0
14540	Lophophanes_cristatus	0	7	19	207	2010	261.9	1	-13.3299	99.4819	0	1.7711	-0.0075	1	0
14540	Lophophanes_cristatus	0	7	19	207	2011	261.9	1	-13.3299	99.4819	0	1.7711	-0.0075	1	0
14540	Lophophanes_cristatus	0	7	19	207	2012	261.9	1	-13.3299	99.4819	0	1.7711	-0.0075	1	0
14540	Lophophanes_cristatus	0	7	19	207	2014	261.9	1	-13.3299	99.4819	0	1.7711	-0.0075	1	0
14540	Lophophanes_cristatus	0	7	19	207	2015	261.9	1	-13.3299	99.4819	0	1.7711	-0.0075	1	0
14540	Lophophanes_cristatus	0	7	19	207	2017	261.9	1	-13.3299	99.4819	0	1.7711	-0.0075	1	0
14540	Lophophanes_cristatus	0	7	19	207	2018	261.9	1	-13.3299	99.4819	0	1.7711	-0.0075	1	0
14540	Lophophanes_cristatus	0	7	19	207	2019	261.9	1	-13.3299	99.4819	0	1.7711	-0.0075	1	0
14540	Lophophanes_cristatus	0	7	19	207	2020	261.9	1	-13.3299	99.4819	0	1.7711	-0.0075	1	0
14610	Periparus_ater	0	7	19	207	2010	261.9	1	-13.3299	99.4819	0	1.3347	-0.0026	1	98
14610	Periparus_ater	0	7	19	207	2011	261.9	1	-13.3299	99.4819	0	1.3347	-0.0026	1	98
14610	Periparus_ater	0	7	19	207	2012	261.9	1	-13.3299	99.4819	0	1.3347	-0.0026	1	98
14610	Periparus_ater	0	7	19	207	2014	261.9	1	-13.3299	99.4819	0	1.3347	-0.0026	1	98
14610	Periparus_ater	0	7	19	207	2015	261.9	1	-13.3299	99.4819	0	1.3347	-0.0026	1	98
14610	Periparus_ater	0	7	19	207	2017	261.9	1	-13.3299	99.4819	0	1.3347	-0.0026	1	98
14610	Periparus_ater	0	7	19	207	2018	261.9	1	-13.3299	99.4819	0	1.3347	-0.0026	1	98
14610	Periparus_ater	0	7	19	207	2019	261.9	1	-13.3299	99.4819	0	1.3347	-0.0026	1	98
14610	Periparus_ater	0	7	19	207	2020	261.9	1	-13.3299	99.4819	0	1.3347	-0.0026	1	98
14620	Cyanistess_caeruleus	0	7	19	207	2010	261.9	1	-13.3299	99.4819	0	0.3869	0.0107	1	5
14620	Cyanistess_caeruleus	0	7	19	207	2011	261.9	1	-13.3299	99.4819	0	0.3869	0.0107	1	5
14620	Cyanistess_caeruleus	0	7	19	207	2012	261.9	1	-13.3299	99.4819	0	0.3869	0.0107	1	5
14620	Cyanistess_caeruleus	0	7	19	207	2014	261.9	1	-13.3299	99.4819	0	0.3869	0.0107	1	5
14620	Cyanistess_caeruleus	1	7	19	207	2015	261.9	1	-13.3299	99.4819	0	0.3869	0.0107	1	5
14620	Cyanistess_caeruleus	0	7	19	207	2017	261.9	1	-13.3299	99.4819	0	0.3869	0.0107	1	5
14620	Cyanistess_caeruleus	0	7	19	207	2018	261.9	1	-13.3299	99.4819	0	0.3869	0.0107	1	5
14620	Cyanistess_caeruleus	0	7	19	207	2019	261.9	1	-13.3299	99.4819	0	0.3869	0.0107	1	5
14620	Cyanistess_caeruleus	0	7	19	207	2020	261.9	1	-13.3299	99.4819	0	0.3869	0.0107	1	5
14640	Parus_major	3	7	19	207	2010	261.9	1	-13.3299	99.4819	0	0.3701	0.0076	1	0
14640	Parus_major	2	7	19	207	2011	261.9	1	-13.3299	99.4819	0	0.3701	0.0076	1	0
14640	Parus_major	1	7	19	207	2012	261.9	1	-13.3299	99.4819	0	0.3701	0.0076	1	0
14640	Parus_major	1	7	19	207	2014	261.9	1	-13.3299	99.4819	0	0.3701	0.0076	1	0
14640	Parus_major	3	7	19	207	2015	261.9	1	-13.3299	99.4819	0	0.3701	0.0076	1	0
14640	Parus_major	2	7	19	207	2017	261.9	1	-13.3299	99.4819	0	0.3701	0.0076	1	0
14640	Parus_major	1	7	19	207	2018	261.9	1	-13.3299	99.4819	0	0.3701	0.0076	1	0
14640	Parus_major	1	7	19	207	2019	261.9	1	-13.3299	99.4819	0	0.3701	0.0076	1	0
14640	Parus_major	2	7	19	207	2020	261.9	1	-13.3299	99.4819	0	0.3701	0.0076	1	0
14790	Sitta_europaea	1	7	19	207	2010	261.9	1	-13.3299	99.4819	0	0.691	0.0234	1	0
14790	Sitta_europaea	2	7	19	207	2011	261.9	1	-13.3299	99.4819	0	0.691	0.0234	1	0
14790	Sitta_europaea	1	7	19	207	2012	261.9	1	-13.3299	99.4819	0	0.691	0.0234	1	0
14790	Sitta_europaea	1	7	19	207	2014	261.9	1	-13.3299	99.4819	0	0.691	0.0234	1	0
14790	Sitta_europaea	0	7	19	207	2015	261.9	1	-13.3299	99.4819	0	0.691	0.0234	1	0
14790	Sitta_europaea	1	7	19	207	2017	261.9	1	-13.3299	99.4819	0	0.691	0.0234	1	0
14790	Sitta_europaea	0	7	19	207	2018	261.9	1	-13.3299	99.4819	0	0.691	0.0234	1	0
14790	Sitta_europaea	0	7	19	207	2019	261.9	1	-13.3299	99.4819	0	0.691	0.0234	1	0
14790	Sitta_europaea	0	7	19	207	2020	261.9	1	-13.3299	99.4819	0	0.691	0.0234	1	0
14860	Certhia_familiaris	0	7	19	207	2010	261.9	1	-13.3299	99.4819	0	0.873	0.0032	1	0
14860	Certhia_familiaris	0	7	19	207	2011	261.9	1	-13.3299	99.4819	0	0.873	0.0032	1	0
14860	Certhia_familiaris	0	7	19	207	2012	261.9	1	-13.3299	99.4819	0	0.873	0.0032	1	0
14860	Certhia_familiaris	0	7	19	207	2014	261.9	1	-13.3299	99.4819	0	0.873	0.0032	1	0
14860	Certhia_familiaris	1	7	19	207	2015	261.9	1	-13.3299	99.4819	0	0.873	0.0032	1	0
14860	Certhia_familiaris	0	7	19	207	2017	261.9	1	-13.3299	99.4819	0	0.873	0.0032	1	0
14860	Certhia_familiaris	0	7	19	207	2018	261.9	1	-13.3299	99.4819	0	0.873	0.0032	1	0
14860	Certhia_familiaris	0	7	19	207	2019	261.9	1	-13.3299	99.4819	0	0.873	0.0032	1	0
14860	Certhia_familiaris	0	7	19	207	2020	261.9	1	-13.3299	99.4819	0	0.873	0.0032	1	0
14870	Certhia_brachydactyla	1	7	19	207	2010	261.9	1	-13.3299	99.4819	0	1.1992	-0.01	1	0
14870	Certhia_brachydactyla	0	7	19	207	2011	261.9	1	-13.3299	99.4819	0	1.1992	-0.01	1	0
14870	Certhia_brachydactyla	0	7	19	207	2012	261.9	1	-13.3299	99.4819	0	1.1992	-0.01	1	0
14870	Certhia_brachydactyla	0	7	19	207	2014	261.9	1	-13.3299	99.4819	0	1.1992	-0.01	1	0
14870	Certhia_brachydactyla	0	7	19	207	2015	261.9	1	-13.3299	99.4819	0	1.1992	-0.01	1	0
14870	Certhia_brachydactyla	0	7	19	207	2017	261.9	1	-13.3299	99.4819	0	1.1992	-0.01	1	0
14870	Certhia_brachydactyla	0	7	19	207	2018	261.9	1	-13.3299	99.4819	0	1.1992	-0.01	1	0
14870	Certhia_brachydactyla	0	7	19	207	2019	261.9	1	-13.3299	99.4819	0	1.1992	-0.01	1	0
14870	Certhia_brachydactyla	0	7	19	207	2020	261.9	1	-13.3299	99.4819	0	1.1992	-0.01	1	0
15390	Garrulus_glandarius	0	7	19	207	2010	261.9	1	-13.3299	99.4819	0	0.3472	0.0205	0	0
15390	Garrulus_glandarius	0	7	19	207	2011	261.9	1	-13.3299	99.4819	0	0.3472	0.0205	0	0
15390	Garrulus_glandarius	0	7	19	207	2012	261.9	1	-13.3299	99.4819	0	0.3472	0.0205	0	0
15390	Garrulus_glandarius	0	7	19	207	2014	261.9	1	-13.3299	99.4819	0	0.3472	0.0205	0	0
15390	Garrulus_glandarius	0	7	19	207	2015	261.9	1	-13.3299	99.4819	0	0.3472	0.0205	0	0
15390	Garrulus_glandarius	0	7	19	207	2017	261.9	1	-13.3299	99.4819	0	0.3472	0.0205	0	0
15390	Garrulus_glandarius	0	7	19	207	2018	261.9	1	-13.3299	99.4819	0	0.3472	0.0205	0	0
15390	Garrulus_glandarius	0	7	19	207	2019	261.9	1	-13.3299	99.4819	0	0.3472	0.0205	0	0
15390	Garrulus_glandarius	0	7	19	207	2020	261.9	1	-13.3299	99.4819	0	0.3472	0.0205	0	0
15720	Corvus_corax	0	7	19	207	2010	261.9	1	-13.3299	99.4819	0	0.5449	0.1071	1	11
15720	Corvus_corax	0	7	19	207	2011	261.9	1	-13.3299	99.4819	0	0.5449	0.1071	1	11
15720	Corvus_corax	0	7	19	207	2012	261.9	1	-13.3299	99.4819	0	0.5449	0.1071	1	11
15720	Corvus_corax	0	7	19	207	2014	261.9	1	-13.3299	99.4819	0	0.5449	0.1071	1	11
15720	Corvus_corax	0	7	19	207	2015	261.9	1	-13.3299	99.4819	0	0.5449	0.1071	1	11
15720	Corvus_corax	0	7	19	207	2017	261.9	1	-13.3299	99.4819	0	0.5449	0.1071	1	11
15720	Corvus_corax	0	7	19	207	2018	261.9	1	-13.3299	99.4819	0	0.5449	0.1071	1	11
15720	Corvus_corax	0	7	19	207	2019	261.9	1	-13.3299	99.4819	0	0.5449	0.1071	1	11
15720	Corvus_corax	0	7	19	207	2020	261.9	1	-13.3299	99.4819	0	0.5449	0.1071	1	11
15820	Sturnus_vulgaris	1	7	19	207	2010	261.9	1	-13.3299	99.4819	0	0.7176	0.0245	1	1286
15820	Sturnus_vulgaris	2	7	19	207	2011	261.9	1	-13.3299	99.4819	0	0.7176	0.0245	1	1286
15820	Sturnus_vulgaris	7	7	19	207	2012	261.9	1	-13.3299	99.4819	0	0.7176	0.0245	1	1286
15820	Sturnus_vulgaris	1	7	19	207	2014	261.9	1	-13.3299	99.4819	0	0.7176	0.0245	1	1286
15820	Sturnus_vulgaris	6	7	19	207	2015	261.9	1	-13.3299	99.4819	0	0.7176	0.0245	1	1286
15820	Sturnus_vulgaris	12	7	19	207	2017	261.9	1	-13.3299	99.4819	0	0.7176	0.0245	1	1286
15820	Sturnus_vulgaris	8	7	19	207	2018	261.9	1	-13.3299	99.4819	0	0.7176	0.0245	1	1286
15820	Sturnus_vulgaris	7	7	19	207	2019	261.9	1	-13.3299	99.4819	0	0.7176	0.0245	1	1286
15820	Sturnus_vulgaris	6	7	19	207	2020	261.9	1	-13.3299	99.4819	0	0.7176	0.0245	1	1286
16360	Fringilla_coelebs	4	7	19	207	2010	261.9	1	-13.3299	99.4819	0	0.5927	-0.0052	1	1018
16360	Fringilla_coelebs	3	7	19	207	2011	261.9	1	-13.3299	99.4819	0	0.5927	-0.0052	1	1018
16360	Fringilla_coelebs	3	7	19	207	2012	261.9	1	-13.3299	99.4819	0	0.5927	-0.0052	1	1018
16360	Fringilla_coelebs	4	7	19	207	2014	261.9	1	-13.3299	99.4819	0	0.5927	-0.0052	1	1018
16360	Fringilla_coelebs	3	7	19	207	2015	261.9	1	-13.3299	99.4819	0	0.5927	-0.0052	1	1018
16360	Fringilla_coelebs	4	7	19	207	2017	261.9	1	-13.3299	99.4819	0	0.5927	-0.0052	1	1018
16360	Fringilla_coelebs	4	7	19	207	2018	261.9	1	-13.3299	99.4819	0	0.5927	-0.0052	1	1018
16360	Fringilla_coelebs	3	7	19	207	2019	261.9	1	-13.3299	99.4819	0	0.5927	-0.0052	1	1018
16360	Fringilla_coelebs	5	7	19	207	2020	261.9	1	-13.3299	99.4819	0	0.5927	-0.0052	1	1018
16540	Carduelis_spinus	0	7	19	207	2010	261.9	1	-13.3299	99.4819	0	1.3317	-0.0067	1	1275
16540	Carduelis_spinus	0	7	19	207	2011	261.9	1	-13.3299	99.4819	0	1.3317	-0.0067	1	1275
16540	Carduelis_spinus	1	7	19	207	2012	261.9	1	-13.3299	99.4819	0	1.3317	-0.0067	1	1275
16540	Carduelis_spinus	0	7	19	207	2014	261.9	1	-13.3299	99.4819	0	1.3317	-0.0067	1	1275
16540	Carduelis_spinus	0	7	19	207	2015	261.9	1	-13.3299	99.4819	0	1.3317	-0.0067	1	1275
16540	Carduelis_spinus	0	7	19	207	2017	261.9	1	-13.3299	99.4819	0	1.3317	-0.0067	1	1275
16540	Carduelis_spinus	0	7	19	207	2018	261.9	1	-13.3299	99.4819	0	1.3317	-0.0067	1	1275
16540	Carduelis_spinus	0	7	19	207	2019	261.9	1	-13.3299	99.4819	0	1.3317	-0.0067	1	1275
16540	Carduelis_spinus	0	7	19	207	2020	261.9	1	-13.3299	99.4819	0	1.3317	-0.0067	1	1275
16660	Loxia_curvirostra	0	7	19	207	2010	261.9	1	-13.3299	99.4819	0	1.6954	-0.0032	1	0
16660	Loxia_curvirostra	0	7	19	207	2011	261.9	1	-13.3299	99.4819	0	1.6954	-0.0032	1	0
16660	Loxia_curvirostra	0	7	19	207	2012	261.9	1	-13.3299	99.4819	0	1.6954	-0.0032	1	0
16660	Loxia_curvirostra	0	7	19	207	2014	261.9	1	-13.3299	99.4819	0	1.6954	-0.0032	1	0
16660	Loxia_curvirostra	0	7	19	207	2015	261.9	1	-13.3299	99.4819	0	1.6954	-0.0032	1	0
16660	Loxia_curvirostra	0	7	19	207	2017	261.9	1	-13.3299	99.4819	0	1.6954	-0.0032	1	0
16660	Loxia_curvirostra	0	7	19	207	2018	261.9	1	-13.3299	99.4819	0	1.6954	-0.0032	1	0
16660	Loxia_curvirostra	0	7	19	207	2019	261.9	1	-13.3299	99.4819	0	1.6954	-0.0032	1	0
16660	Loxia_curvirostra	0	7	19	207	2020	261.9	1	-13.3299	99.4819	0	1.6954	-0.0032	1	0
17100	Pyrrhula_pyrrhula	0	7	19	207	2010	261.9	1	-13.3299	99.4819	0	1.5746	-0.0097	1	427
17100	Pyrrhula_pyrrhula	0	7	19	207	2011	261.9	1	-13.3299	99.4819	0	1.5746	-0.0097	1	427
17100	Pyrrhula_pyrrhula	0	7	19	207	2012	261.9	1	-13.3299	99.4819	0	1.5746	-0.0097	1	427
17100	Pyrrhula_pyrrhula	0	7	19	207	2014	261.9	1	-13.3299	99.4819	0	1.5746	-0.0097	1	427
17100	Pyrrhula_pyrrhula	0	7	19	207	2015	261.9	1	-13.3299	99.4819	0	1.5746	-0.0097	1	427
17100	Pyrrhula_pyrrhula	0	7	19	207	2017	261.9	1	-13.3299	99.4819	0	1.5746	-0.0097	1	427
17100	Pyrrhula_pyrrhula	0	7	19	207	2018	261.9	1	-13.3299	99.4819	0	1.5746	-0.0097	1	427
17100	Pyrrhula_pyrrhula	0	7	19	207	2019	261.9	1	-13.3299	99.4819	0	1.5746	-0.0097	1	427
17100	Pyrrhula_pyrrhula	0	7	19	207	2020	261.9	1	-13.3299	99.4819	0	1.5746	-0.0097	1	427
17170	C._coccothraustes	1	7	19	207	2010	261.9	1	-13.3299	99.4819	0	0.8013	-0.0132	1	748
17170	C._coccothraustes	0	7	19	207	2011	261.9	1	-13.3299	99.4819	0	0.8013	-0.0132	1	748
17170	C._coccothraustes	0	7	19	207	2012	261.9	1	-13.3299	99.4819	0	0.8013	-0.0132	1	748
17170	C._coccothraustes	1	7	19	207	2014	261.9	1	-13.3299	99.4819	0	0.8013	-0.0132	1	748
17170	C._coccothraustes	0	7	19	207	2015	261.9	1	-13.3299	99.4819	0	0.8013	-0.0132	1	748
17170	C._coccothraustes	0	7	19	207	2017	261.9	1	-13.3299	99.4819	0	0.8013	-0.0132	1	748
17170	C._coccothraustes	0	7	19	207	2018	261.9	1	-13.3299	99.4819	0	0.8013	-0.0132	1	748
17170	C._coccothraustes	0	7	19	207	2019	261.9	1	-13.3299	99.4819	0	0.8013	-0.0132	1	748
17170	C._coccothraustes	1	7	19	207	2020	261.9	1	-13.3299	99.4819	0	0.8013	-0.0132	1	748
18570	Emberiza_citrinella	1	7	19	207	2010	261.9	1	-13.3299	99.4819	0	0.6017	-0.0107	1	382
18570	Emberiza_citrinella	0	7	19	207	2011	261.9	1	-13.3299	99.4819	0	0.6017	-0.0107	1	382
18570	Emberiza_citrinella	0	7	19	207	2012	261.9	1	-13.3299	99.4819	0	0.6017	-0.0107	1	382
18570	Emberiza_citrinella	0	7	19	207	2014	261.9	1	-13.3299	99.4819	0	0.6017	-0.0107	1	382
18570	Emberiza_citrinella	0	7	19	207	2015	261.9	1	-13.3299	99.4819	0	0.6017	-0.0107	1	382
18570	Emberiza_citrinella	0	7	19	207	2017	261.9	1	-13.3299	99.4819	0	0.6017	-0.0107	1	382
18570	Emberiza_citrinella	1	7	19	207	2018	261.9	1	-13.3299	99.4819	0	0.6017	-0.0107	1	382
18570	Emberiza_citrinella	1	7	19	207	2019	261.9	1	-13.3299	99.4819	0	0.6017	-0.0107	1	382
18570	Emberiza_citrinella	1	7	19	207	2020	261.9	1	-13.3299	99.4819	0	0.6017	-0.0107	1	382
6680	Columba_oenas	0	15	19	215	2010	309.78	1	-16.508	100	0	1.6807	0.0218	1	1541
6680	Columba_oenas	0	15	19	215	2011	309.78	1	-16.508	100	0	1.6807	0.0218	1	1541
6680	Columba_oenas	0	15	19	215	2012	309.78	1	-16.508	100	0	1.6807	0.0218	1	1541
6680	Columba_oenas	0	15	19	215	2014	309.78	1	-16.508	100	0	1.6807	0.0218	1	1541
6680	Columba_oenas	0	15	19	215	2015	309.78	1	-16.508	100	0	1.6807	0.0218	1	1541
6680	Columba_oenas	0	15	19	215	2017	309.78	1	-16.508	100	0	1.6807	0.0218	1	1541
6680	Columba_oenas	0	15	19	215	2018	309.78	1	-16.508	100	0	1.6807	0.0218	1	1541
6680	Columba_oenas	0	15	19	215	2019	309.78	1	-16.508	100	0	1.6807	0.0218	1	1541
6680	Columba_oenas	0	15	19	215	2020	309.78	1	-16.508	100	0	1.6807	0.0218	1	1541
6700	Columba_palumbus	0	15	19	215	2010	309.78	1	-16.508	100	0	0.4167	0.0351	1	1701
6700	Columba_palumbus	0	15	19	215	2011	309.78	1	-16.508	100	0	0.4167	0.0351	1	1701
6700	Columba_palumbus	0	15	19	215	2012	309.78	1	-16.508	100	0	0.4167	0.0351	1	1701
6700	Columba_palumbus	0	15	19	215	2014	309.78	1	-16.508	100	0	0.4167	0.0351	1	1701
6700	Columba_palumbus	0	15	19	215	2015	309.78	1	-16.508	100	0	0.4167	0.0351	1	1701
6700	Columba_palumbus	0	15	19	215	2017	309.78	1	-16.508	100	0	0.4167	0.0351	1	1701
6700	Columba_palumbus	1	15	19	215	2018	309.78	1	-16.508	100	0	0.4167	0.0351	1	1701
6700	Columba_palumbus	0	15	19	215	2019	309.78	1	-16.508	100	0	0.4167	0.0351	1	1701
6700	Columba_palumbus	1	15	19	215	2020	309.78	1	-16.508	100	0	0.4167	0.0351	1	1701
8550	Picus_canus	0	15	19	215	2010	309.78	1	-16.508	100	0	0.6177	0.0779	2	0
8550	Picus_canus	0	15	19	215	2011	309.78	1	-16.508	100	0	0.6177	0.0779	2	0
8550	Picus_canus	0	15	19	215	2012	309.78	1	-16.508	100	0	0.6177	0.0779	2	0
8550	Picus_canus	0	15	19	215	2014	309.78	1	-16.508	100	0	0.6177	0.0779	2	0
8550	Picus_canus	0	15	19	215	2015	309.78	1	-16.508	100	0	0.6177	0.0779	2	0
8550	Picus_canus	0	15	19	215	2017	309.78	1	-16.508	100	0	0.6177	0.0779	2	0
8550	Picus_canus	0	15	19	215	2018	309.78	1	-16.508	100	0	0.6177	0.0779	2	0
8550	Picus_canus	0	15	19	215	2019	309.78	1	-16.508	100	0	0.6177	0.0779	2	0
8550	Picus_canus	0	15	19	215	2020	309.78	1	-16.508	100	0	0.6177	0.0779	2	0
8560	Picus_viridis	0	15	19	215	2018	309.78	1	-16.508	100	0	0.3581	0.0489	2	0
8560	Picus_viridis	0	15	19	215	2019	309.78	1	-16.508	100	0	0.3581	0.0489	2	0
8560	Picus_viridis	0	15	19	215	2020	309.78	1	-16.508	100	0	0.3581	0.0489	2	0
8560	Picus_viridis	0	15	19	215	2010	309.78	1	-16.508	100	0	0.3581	0.0489	2	0
8560	Picus_viridis	0	15	19	215	2011	309.78	1	-16.508	100	0	0.3581	0.0489	2	0
8560	Picus_viridis	0	15	19	215	2012	309.78	1	-16.508	100	0	0.3581	0.0489	2	0
8560	Picus_viridis	0	15	19	215	2014	309.78	1	-16.508	100	0	0.3581	0.0489	2	0
8560	Picus_viridis	0	15	19	215	2015	309.78	1	-16.508	100	0	0.3581	0.0489	2	0
8560	Picus_viridis	0	15	19	215	2017	309.78	1	-16.508	100	0	0.3581	0.0489	2	0
8630	Dryocopus_martius	0	15	19	215	2010	309.78	1	-16.508	100	0	0.8967	0.0219	1	0
8630	Dryocopus_martius	0	15	19	215	2011	309.78	1	-16.508	100	0	0.8967	0.0219	1	0
8630	Dryocopus_martius	0	15	19	215	2012	309.78	1	-16.508	100	0	0.8967	0.0219	1	0
8630	Dryocopus_martius	0	15	19	215	2014	309.78	1	-16.508	100	0	0.8967	0.0219	1	0
8630	Dryocopus_martius	0	15	19	215	2015	309.78	1	-16.508	100	0	0.8967	0.0219	1	0
8630	Dryocopus_martius	0	15	19	215	2017	309.78	1	-16.508	100	0	0.8967	0.0219	1	0
8630	Dryocopus_martius	0	15	19	215	2018	309.78	1	-16.508	100	0	0.8967	0.0219	1	0
8630	Dryocopus_martius	0	15	19	215	2019	309.78	1	-16.508	100	0	0.8967	0.0219	1	0
8630	Dryocopus_martius	0	15	19	215	2020	309.78	1	-16.508	100	0	0.8967	0.0219	1	0
8760	Dendrocopos_major	0	15	19	215	2010	309.78	1	-16.508	100	0	0.7869	0.0158	2	0
8760	Dendrocopos_major	1	15	19	215	2011	309.78	1	-16.508	100	0	0.7869	0.0158	2	0
8760	Dendrocopos_major	0	15	19	215	2012	309.78	1	-16.508	100	0	0.7869	0.0158	2	0
8760	Dendrocopos_major	0	15	19	215	2014	309.78	1	-16.508	100	0	0.7869	0.0158	2	0
8760	Dendrocopos_major	0	15	19	215	2015	309.78	1	-16.508	100	0	0.7869	0.0158	2	0
8760	Dendrocopos_major	0	15	19	215	2017	309.78	1	-16.508	100	0	0.7869	0.0158	2	0
8760	Dendrocopos_major	0	15	19	215	2018	309.78	1	-16.508	100	0	0.7869	0.0158	2	0
8760	Dendrocopos_major	0	15	19	215	2019	309.78	1	-16.508	100	0	0.7869	0.0158	2	0
8760	Dendrocopos_major	2	15	19	215	2020	309.78	1	-16.508	100	0	0.7869	0.0158	2	0
10090	Anthus_trivialis	1	15	19	215	2017	309.78	1	-16.508	100	0	0.7082	-0.0345	2	6086
10090	Anthus_trivialis	1	15	19	215	2018	309.78	1	-16.508	100	0	0.7082	-0.0345	2	6086
10090	Anthus_trivialis	0	15	19	215	2019	309.78	1	-16.508	100	0	0.7082	-0.0345	2	6086
10090	Anthus_trivialis	1	15	19	215	2020	309.78	1	-16.508	100	0	0.7082	-0.0345	2	6086
10090	Anthus_trivialis	3	15	19	215	2010	309.78	1	-16.508	100	0	0.7082	-0.0345	2	6086
10090	Anthus_trivialis	0	15	19	215	2011	309.78	1	-16.508	100	0	0.7082	-0.0345	2	6086
10090	Anthus_trivialis	1	15	19	215	2012	309.78	1	-16.508	100	0	0.7082	-0.0345	2	6086
10090	Anthus_trivialis	1	15	19	215	2014	309.78	1	-16.508	100	0	0.7082	-0.0345	2	6086
10090	Anthus_trivialis	1	15	19	215	2015	309.78	1	-16.508	100	0	0.7082	-0.0345	2	6086
10660	Troglodytes_troglodytes	0	15	19	215	2010	309.78	1	-16.508	100	0	0.9023	0.0062	2	458
10660	Troglodytes_troglodytes	0	15	19	215	2011	309.78	1	-16.508	100	0	0.9023	0.0062	2	458
10660	Troglodytes_troglodytes	0	15	19	215	2012	309.78	1	-16.508	100	0	0.9023	0.0062	2	458
10660	Troglodytes_troglodytes	0	15	19	215	2014	309.78	1	-16.508	100	0	0.9023	0.0062	2	458
10660	Troglodytes_troglodytes	0	15	19	215	2015	309.78	1	-16.508	100	0	0.9023	0.0062	2	458
10660	Troglodytes_troglodytes	0	15	19	215	2017	309.78	1	-16.508	100	0	0.9023	0.0062	2	458
10660	Troglodytes_troglodytes	0	15	19	215	2018	309.78	1	-16.508	100	0	0.9023	0.0062	2	458
10660	Troglodytes_troglodytes	0	15	19	215	2019	309.78	1	-16.508	100	0	0.9023	0.0062	2	458
10660	Troglodytes_troglodytes	0	15	19	215	2020	309.78	1	-16.508	100	0	0.9023	0.0062	2	458
10840	Prunella_modularis	0	15	19	215	2010	309.78	1	-16.508	100	0	0.8155	-0.0201	1	1555
10840	Prunella_modularis	0	15	19	215	2011	309.78	1	-16.508	100	0	0.8155	-0.0201	1	1555
10840	Prunella_modularis	0	15	19	215	2012	309.78	1	-16.508	100	0	0.8155	-0.0201	1	1555
10840	Prunella_modularis	0	15	19	215	2014	309.78	1	-16.508	100	0	0.8155	-0.0201	1	1555
10840	Prunella_modularis	0	15	19	215	2015	309.78	1	-16.508	100	0	0.8155	-0.0201	1	1555
10840	Prunella_modularis	0	15	19	215	2017	309.78	1	-16.508	100	0	0.8155	-0.0201	1	1555
10840	Prunella_modularis	0	15	19	215	2018	309.78	1	-16.508	100	0	0.8155	-0.0201	1	1555
10840	Prunella_modularis	0	15	19	215	2019	309.78	1	-16.508	100	0	0.8155	-0.0201	1	1555
10840	Prunella_modularis	0	15	19	215	2020	309.78	1	-16.508	100	0	0.8155	-0.0201	1	1555
10990	Erithacus_rubecula	1	15	19	215	2010	309.78	1	-16.508	100	0	0.8576	0.0105	0	1466
10990	Erithacus_rubecula	1	15	19	215	2011	309.78	1	-16.508	100	0	0.8576	0.0105	0	1466
10990	Erithacus_rubecula	1	15	19	215	2012	309.78	1	-16.508	100	0	0.8576	0.0105	0	1466
10990	Erithacus_rubecula	1	15	19	215	2014	309.78	1	-16.508	100	0	0.8576	0.0105	0	1466
10990	Erithacus_rubecula	0	15	19	215	2015	309.78	1	-16.508	100	0	0.8576	0.0105	0	1466
10990	Erithacus_rubecula	0	15	19	215	2017	309.78	1	-16.508	100	0	0.8576	0.0105	0	1466
10990	Erithacus_rubecula	0	15	19	215	2018	309.78	1	-16.508	100	0	0.8576	0.0105	0	1466
10990	Erithacus_rubecula	0	15	19	215	2019	309.78	1	-16.508	100	0	0.8576	0.0105	0	1466
10990	Erithacus_rubecula	1	15	19	215	2020	309.78	1	-16.508	100	0	0.8576	0.0105	0	1466
11220	P._phoenicurus	0	15	19	215	2010	309.78	1	-16.508	100	0	0.5913	0.0213	1	4926
11220	P._phoenicurus	0	15	19	215	2011	309.78	1	-16.508	100	0	0.5913	0.0213	1	4926
11220	P._phoenicurus	0	15	19	215	2012	309.78	1	-16.508	100	0	0.5913	0.0213	1	4926
11220	P._phoenicurus	0	15	19	215	2014	309.78	1	-16.508	100	0	0.5913	0.0213	1	4926
11220	P._phoenicurus	0	15	19	215	2015	309.78	1	-16.508	100	0	0.5913	0.0213	1	4926
11220	P._phoenicurus	0	15	19	215	2017	309.78	1	-16.508	100	0	0.5913	0.0213	1	4926
11220	P._phoenicurus	0	15	19	215	2018	309.78	1	-16.508	100	0	0.5913	0.0213	1	4926
11220	P._phoenicurus	0	15	19	215	2019	309.78	1	-16.508	100	0	0.5913	0.0213	1	4926
11220	P._phoenicurus	0	15	19	215	2020	309.78	1	-16.508	100	0	0.5913	0.0213	1	4926
11870	Turdus_merula	1	15	19	215	2010	309.78	1	-16.508	100	0	0.3409	0.0191	1	772
11870	Turdus_merula	0	15	19	215	2011	309.78	1	-16.508	100	0	0.3409	0.0191	1	772
11870	Turdus_merula	0	15	19	215	2012	309.78	1	-16.508	100	0	0.3409	0.0191	1	772
11870	Turdus_merula	0	15	19	215	2014	309.78	1	-16.508	100	0	0.3409	0.0191	1	772
11870	Turdus_merula	0	15	19	215	2015	309.78	1	-16.508	100	0	0.3409	0.0191	1	772
11870	Turdus_merula	1	15	19	215	2017	309.78	1	-16.508	100	0	0.3409	0.0191	1	772
11870	Turdus_merula	0	15	19	215	2018	309.78	1	-16.508	100	0	0.3409	0.0191	1	772
11870	Turdus_merula	0	15	19	215	2019	309.78	1	-16.508	100	0	0.3409	0.0191	1	772
11870	Turdus_merula	0	15	19	215	2020	309.78	1	-16.508	100	0	0.3409	0.0191	1	772
12000	Turdus_philomelos	0	15	19	215	2010	309.78	1	-16.508	100	0	0.3775	0.0158	1	1981
12000	Turdus_philomelos	0	15	19	215	2011	309.78	1	-16.508	100	0	0.3775	0.0158	1	1981
12000	Turdus_philomelos	1	15	19	215	2012	309.78	1	-16.508	100	0	0.3775	0.0158	1	1981
12000	Turdus_philomelos	0	15	19	215	2014	309.78	1	-16.508	100	0	0.3775	0.0158	1	1981
12000	Turdus_philomelos	0	15	19	215	2015	309.78	1	-16.508	100	0	0.3775	0.0158	1	1981
12000	Turdus_philomelos	0	15	19	215	2017	309.78	1	-16.508	100	0	0.3775	0.0158	1	1981
12000	Turdus_philomelos	0	15	19	215	2018	309.78	1	-16.508	100	0	0.3775	0.0158	1	1981
12000	Turdus_philomelos	0	15	19	215	2019	309.78	1	-16.508	100	0	0.3775	0.0158	1	1981
12000	Turdus_philomelos	0	15	19	215	2020	309.78	1	-16.508	100	0	0.3775	0.0158	1	1981
12020	Turdus_viscivorus	0	15	19	215	2010	309.78	1	-16.508	100	0	0.9515	0.0141	1	1475
12020	Turdus_viscivorus	1	15	19	215	2011	309.78	1	-16.508	100	0	0.9515	0.0141	1	1475
12020	Turdus_viscivorus	0	15	19	215	2012	309.78	1	-16.508	100	0	0.9515	0.0141	1	1475
12020	Turdus_viscivorus	0	15	19	215	2014	309.78	1	-16.508	100	0	0.9515	0.0141	1	1475
12020	Turdus_viscivorus	0	15	19	215	2015	309.78	1	-16.508	100	0	0.9515	0.0141	1	1475
12020	Turdus_viscivorus	1	15	19	215	2017	309.78	1	-16.508	100	0	0.9515	0.0141	1	1475
12020	Turdus_viscivorus	0	15	19	215	2018	309.78	1	-16.508	100	0	0.9515	0.0141	1	1475
12020	Turdus_viscivorus	1	15	19	215	2019	309.78	1	-16.508	100	0	0.9515	0.0141	1	1475
12020	Turdus_viscivorus	1	15	19	215	2020	309.78	1	-16.508	100	0	0.9515	0.0141	1	1475
12740	Sylvia_curruca	0	15	19	215	2010	309.78	1	-16.508	100	0	0.5762	0.0063	1	4056
12740	Sylvia_curruca	0	15	19	215	2011	309.78	1	-16.508	100	0	0.5762	0.0063	1	4056
12740	Sylvia_curruca	0	15	19	215	2012	309.78	1	-16.508	100	0	0.5762	0.0063	1	4056
12740	Sylvia_curruca	0	15	19	215	2014	309.78	1	-16.508	100	0	0.5762	0.0063	1	4056
12740	Sylvia_curruca	0	15	19	215	2015	309.78	1	-16.508	100	0	0.5762	0.0063	1	4056
12740	Sylvia_curruca	0	15	19	215	2017	309.78	1	-16.508	100	0	0.5762	0.0063	1	4056
12740	Sylvia_curruca	0	15	19	215	2018	309.78	1	-16.508	100	0	0.5762	0.0063	1	4056
12740	Sylvia_curruca	0	15	19	215	2019	309.78	1	-16.508	100	0	0.5762	0.0063	1	4056
12740	Sylvia_curruca	0	15	19	215	2020	309.78	1	-16.508	100	0	0.5762	0.0063	1	4056
12750	Sylvia_communis	0	15	19	215	2010	309.78	1	-16.508	100	0	0.7487	0.0025	1	5496
12750	Sylvia_communis	0	15	19	215	2011	309.78	1	-16.508	100	0	0.7487	0.0025	1	5496
12750	Sylvia_communis	0	15	19	215	2012	309.78	1	-16.508	100	0	0.7487	0.0025	1	5496
12750	Sylvia_communis	0	15	19	215	2014	309.78	1	-16.508	100	0	0.7487	0.0025	1	5496
12750	Sylvia_communis	0	15	19	215	2015	309.78	1	-16.508	100	0	0.7487	0.0025	1	5496
12750	Sylvia_communis	0	15	19	215	2017	309.78	1	-16.508	100	0	0.7487	0.0025	1	5496
12750	Sylvia_communis	0	15	19	215	2018	309.78	1	-16.508	100	0	0.7487	0.0025	1	5496
12750	Sylvia_communis	0	15	19	215	2019	309.78	1	-16.508	100	0	0.7487	0.0025	1	5496
12750	Sylvia_communis	0	15	19	215	2020	309.78	1	-16.508	100	0	0.7487	0.0025	1	5496
12770	Sylvia_atricapilla	0	15	19	215	2010	309.78	1	-16.508	100	0	0.3198	0.0278	1	3444
12770	Sylvia_atricapilla	0	15	19	215	2011	309.78	1	-16.508	100	0	0.3198	0.0278	1	3444
12770	Sylvia_atricapilla	0	15	19	215	2012	309.78	1	-16.508	100	0	0.3198	0.0278	1	3444
12770	Sylvia_atricapilla	0	15	19	215	2014	309.78	1	-16.508	100	0	0.3198	0.0278	1	3444
12770	Sylvia_atricapilla	0	15	19	215	2015	309.78	1	-16.508	100	0	0.3198	0.0278	1	3444
12770	Sylvia_atricapilla	0	15	19	215	2017	309.78	1	-16.508	100	0	0.3198	0.0278	1	3444
12770	Sylvia_atricapilla	0	15	19	215	2018	309.78	1	-16.508	100	0	0.3198	0.0278	1	3444
12770	Sylvia_atricapilla	2	15	19	215	2019	309.78	1	-16.508	100	0	0.3198	0.0278	1	3444
12770	Sylvia_atricapilla	2	15	19	215	2020	309.78	1	-16.508	100	0	0.3198	0.0278	1	3444
13080	Phylloscopus_sibilatrix	0	15	19	215	2010	309.78	1	-16.508	100	0	1.2979	-0.0204	1	5753
13080	Phylloscopus_sibilatrix	0	15	19	215	2011	309.78	1	-16.508	100	0	1.2979	-0.0204	1	5753
13080	Phylloscopus_sibilatrix	1	15	19	215	2012	309.78	1	-16.508	100	0	1.2979	-0.0204	1	5753
13080	Phylloscopus_sibilatrix	0	15	19	215	2014	309.78	1	-16.508	100	0	1.2979	-0.0204	1	5753
13080	Phylloscopus_sibilatrix	0	15	19	215	2015	309.78	1	-16.508	100	0	1.2979	-0.0204	1	5753
13080	Phylloscopus_sibilatrix	0	15	19	215	2017	309.78	1	-16.508	100	0	1.2979	-0.0204	1	5753
13080	Phylloscopus_sibilatrix	0	15	19	215	2018	309.78	1	-16.508	100	0	1.2979	-0.0204	1	5753
13080	Phylloscopus_sibilatrix	1	15	19	215	2019	309.78	1	-16.508	100	0	1.2979	-0.0204	1	5753
13080	Phylloscopus_sibilatrix	0	15	19	215	2020	309.78	1	-16.508	100	0	1.2979	-0.0204	1	5753
13110	Phylloscopus_collybita	0	15	19	215	2010	309.78	1	-16.508	100	0	0.3367	0.0051	1	3563
13110	Phylloscopus_collybita	0	15	19	215	2011	309.78	1	-16.508	100	0	0.3367	0.0051	1	3563
13110	Phylloscopus_collybita	0	15	19	215	2012	309.78	1	-16.508	100	0	0.3367	0.0051	1	3563
13110	Phylloscopus_collybita	0	15	19	215	2014	309.78	1	-16.508	100	0	0.3367	0.0051	1	3563
13110	Phylloscopus_collybita	0	15	19	215	2015	309.78	1	-16.508	100	0	0.3367	0.0051	1	3563
13110	Phylloscopus_collybita	0	15	19	215	2017	309.78	1	-16.508	100	0	0.3367	0.0051	1	3563
13110	Phylloscopus_collybita	0	15	19	215	2018	309.78	1	-16.508	100	0	0.3367	0.0051	1	3563
13110	Phylloscopus_collybita	1	15	19	215	2019	309.78	1	-16.508	100	0	0.3367	0.0051	1	3563
13110	Phylloscopus_collybita	2	15	19	215	2020	309.78	1	-16.508	100	0	0.3367	0.0051	1	3563
13120	Phylloscopus_trochilus	0	15	19	215	2010	309.78	1	-16.508	100	0	0.7514	-0.0167	1	7301
13120	Phylloscopus_trochilus	0	15	19	215	2011	309.78	1	-16.508	100	0	0.7514	-0.0167	1	7301
13120	Phylloscopus_trochilus	0	15	19	215	2012	309.78	1	-16.508	100	0	0.7514	-0.0167	1	7301
13120	Phylloscopus_trochilus	0	15	19	215	2014	309.78	1	-16.508	100	0	0.7514	-0.0167	1	7301
13120	Phylloscopus_trochilus	0	15	19	215	2015	309.78	1	-16.508	100	0	0.7514	-0.0167	1	7301
13120	Phylloscopus_trochilus	0	15	19	215	2017	309.78	1	-16.508	100	0	0.7514	-0.0167	1	7301
13120	Phylloscopus_trochilus	0	15	19	215	2018	309.78	1	-16.508	100	0	0.7514	-0.0167	1	7301
13120	Phylloscopus_trochilus	0	15	19	215	2019	309.78	1	-16.508	100	0	0.7514	-0.0167	1	7301
13120	Phylloscopus_trochilus	0	15	19	215	2020	309.78	1	-16.508	100	0	0.7514	-0.0167	1	7301
13140	Regulus_regulus	0	15	19	215	2010	309.78	1	-16.508	100	0	1.5068	-0.0399	2	376
13140	Regulus_regulus	0	15	19	215	2011	309.78	1	-16.508	100	0	1.5068	-0.0399	2	376
13140	Regulus_regulus	0	15	19	215	2012	309.78	1	-16.508	100	0	1.5068	-0.0399	2	376
13140	Regulus_regulus	0	15	19	215	2014	309.78	1	-16.508	100	0	1.5068	-0.0399	2	376
13140	Regulus_regulus	0	15	19	215	2015	309.78	1	-16.508	100	0	1.5068	-0.0399	2	376
13140	Regulus_regulus	0	15	19	215	2017	309.78	1	-16.508	100	0	1.5068	-0.0399	2	376
13140	Regulus_regulus	0	15	19	215	2018	309.78	1	-16.508	100	0	1.5068	-0.0399	2	376
13140	Regulus_regulus	0	15	19	215	2019	309.78	1	-16.508	100	0	1.5068	-0.0399	2	376
13140	Regulus_regulus	0	15	19	215	2020	309.78	1	-16.508	100	0	1.5068	-0.0399	2	376
13150	Regulus_ignicapilla	0	15	19	215	2010	309.78	1	-16.508	100	0	1.5898	0.0058	2	468
13150	Regulus_ignicapilla	0	15	19	215	2011	309.78	1	-16.508	100	0	1.5898	0.0058	2	468
13150	Regulus_ignicapilla	0	15	19	215	2012	309.78	1	-16.508	100	0	1.5898	0.0058	2	468
13150	Regulus_ignicapilla	0	15	19	215	2014	309.78	1	-16.508	100	0	1.5898	0.0058	2	468
13150	Regulus_ignicapilla	0	15	19	215	2015	309.78	1	-16.508	100	0	1.5898	0.0058	2	468
13150	Regulus_ignicapilla	0	15	19	215	2017	309.78	1	-16.508	100	0	1.5898	0.0058	2	468
13150	Regulus_ignicapilla	0	15	19	215	2018	309.78	1	-16.508	100	0	1.5898	0.0058	2	468
13150	Regulus_ignicapilla	0	15	19	215	2019	309.78	1	-16.508	100	0	1.5898	0.0058	2	468
13150	Regulus_ignicapilla	0	15	19	215	2020	309.78	1	-16.508	100	0	1.5898	0.0058	2	468
13350	Muscicapa_striata	0	15	19	215	2010	309.78	1	-16.508	100	0	0.8171	0.006	2	6975
13350	Muscicapa_striata	0	15	19	215	2011	309.78	1	-16.508	100	0	0.8171	0.006	2	6975
13350	Muscicapa_striata	0	15	19	215	2012	309.78	1	-16.508	100	0	0.8171	0.006	2	6975
13350	Muscicapa_striata	0	15	19	215	2014	309.78	1	-16.508	100	0	0.8171	0.006	2	6975
13350	Muscicapa_striata	0	15	19	215	2015	309.78	1	-16.508	100	0	0.8171	0.006	2	6975
13350	Muscicapa_striata	0	15	19	215	2017	309.78	1	-16.508	100	0	0.8171	0.006	2	6975
13350	Muscicapa_striata	0	15	19	215	2018	309.78	1	-16.508	100	0	0.8171	0.006	2	6975
13350	Muscicapa_striata	0	15	19	215	2019	309.78	1	-16.508	100	0	0.8171	0.006	2	6975
13350	Muscicapa_striata	0	15	19	215	2020	309.78	1	-16.508	100	0	0.8171	0.006	2	6975
13480	Ficedula_albicollis	0	15	19	215	2010	309.78	1	-16.508	100	0	1.6973	0.015	1	7114
13480	Ficedula_albicollis	1	15	19	215	2011	309.78	1	-16.508	100	0	1.6973	0.015	1	7114
13480	Ficedula_albicollis	1	15	19	215	2012	309.78	1	-16.508	100	0	1.6973	0.015	1	7114
13480	Ficedula_albicollis	1	15	19	215	2014	309.78	1	-16.508	100	0	1.6973	0.015	1	7114
13480	Ficedula_albicollis	1	15	19	215	2015	309.78	1	-16.508	100	0	1.6973	0.015	1	7114
13480	Ficedula_albicollis	1	15	19	215	2017	309.78	1	-16.508	100	0	1.6973	0.015	1	7114
13480	Ficedula_albicollis	1	15	19	215	2018	309.78	1	-16.508	100	0	1.6973	0.015	1	7114
13480	Ficedula_albicollis	1	15	19	215	2019	309.78	1	-16.508	100	0	1.6973	0.015	1	7114
13480	Ficedula_albicollis	0	15	19	215	2020	309.78	1	-16.508	100	0	1.6973	0.015	1	7114
13490	Ficedula_hypoleuca	0	15	19	215	2010	309.78	1	-16.508	100	0	1.1914	0.0007	1	6002
13490	Ficedula_hypoleuca	0	15	19	215	2011	309.78	1	-16.508	100	0	1.1914	0.0007	1	6002
13490	Ficedula_hypoleuca	0	15	19	215	2012	309.78	1	-16.508	100	0	1.1914	0.0007	1	6002
13490	Ficedula_hypoleuca	0	15	19	215	2014	309.78	1	-16.508	100	0	1.1914	0.0007	1	6002
13490	Ficedula_hypoleuca	0	15	19	215	2015	309.78	1	-16.508	100	0	1.1914	0.0007	1	6002
13490	Ficedula_hypoleuca	0	15	19	215	2017	309.78	1	-16.508	100	0	1.1914	0.0007	1	6002
13490	Ficedula_hypoleuca	0	15	19	215	2018	309.78	1	-16.508	100	0	1.1914	0.0007	1	6002
13490	Ficedula_hypoleuca	0	15	19	215	2019	309.78	1	-16.508	100	0	1.1914	0.0007	1	6002
13490	Ficedula_hypoleuca	0	15	19	215	2020	309.78	1	-16.508	100	0	1.1914	0.0007	1	6002
14400	Poecile_palustris	0	15	19	215	2010	309.78	1	-16.508	100	0	0.6359	0.0145	1	0
14400	Poecile_palustris	0	15	19	215	2011	309.78	1	-16.508	100	0	0.6359	0.0145	1	0
14400	Poecile_palustris	0	15	19	215	2012	309.78	1	-16.508	100	0	0.6359	0.0145	1	0
14400	Poecile_palustris	0	15	19	215	2014	309.78	1	-16.508	100	0	0.6359	0.0145	1	0
14400	Poecile_palustris	0	15	19	215	2015	309.78	1	-16.508	100	0	0.6359	0.0145	1	0
14400	Poecile_palustris	0	15	19	215	2017	309.78	1	-16.508	100	0	0.6359	0.0145	1	0
14400	Poecile_palustris	0	15	19	215	2018	309.78	1	-16.508	100	0	0.6359	0.0145	1	0
14400	Poecile_palustris	0	15	19	215	2019	309.78	1	-16.508	100	0	0.6359	0.0145	1	0
14400	Poecile_palustris	0	15	19	215	2020	309.78	1	-16.508	100	0	0.6359	0.0145	1	0
14420	Poecile_montanus	0	15	19	215	2010	309.78	1	-16.508	100	0	0.4953	0.0135	1	0
14420	Poecile_montanus	0	15	19	215	2011	309.78	1	-16.508	100	0	0.4953	0.0135	1	0
14420	Poecile_montanus	0	15	19	215	2012	309.78	1	-16.508	100	0	0.4953	0.0135	1	0
14420	Poecile_montanus	0	15	19	215	2014	309.78	1	-16.508	100	0	0.4953	0.0135	1	0
14420	Poecile_montanus	0	15	19	215	2015	309.78	1	-16.508	100	0	0.4953	0.0135	1	0
14420	Poecile_montanus	0	15	19	215	2017	309.78	1	-16.508	100	0	0.4953	0.0135	1	0
14420	Poecile_montanus	0	15	19	215	2018	309.78	1	-16.508	100	0	0.4953	0.0135	1	0
14420	Poecile_montanus	0	15	19	215	2019	309.78	1	-16.508	100	0	0.4953	0.0135	1	0
14420	Poecile_montanus	0	15	19	215	2020	309.78	1	-16.508	100	0	0.4953	0.0135	1	0
14540	Lophophanes_cristatus	0	15	19	215	2010	309.78	1	-16.508	100	0	1.7711	-0.0075	1	0
14540	Lophophanes_cristatus	0	15	19	215	2011	309.78	1	-16.508	100	0	1.7711	-0.0075	1	0
14540	Lophophanes_cristatus	0	15	19	215	2012	309.78	1	-16.508	100	0	1.7711	-0.0075	1	0
14540	Lophophanes_cristatus	0	15	19	215	2014	309.78	1	-16.508	100	0	1.7711	-0.0075	1	0
14540	Lophophanes_cristatus	0	15	19	215	2015	309.78	1	-16.508	100	0	1.7711	-0.0075	1	0
14540	Lophophanes_cristatus	0	15	19	215	2017	309.78	1	-16.508	100	0	1.7711	-0.0075	1	0
14540	Lophophanes_cristatus	0	15	19	215	2018	309.78	1	-16.508	100	0	1.7711	-0.0075	1	0
14540	Lophophanes_cristatus	0	15	19	215	2019	309.78	1	-16.508	100	0	1.7711	-0.0075	1	0
14540	Lophophanes_cristatus	0	15	19	215	2020	309.78	1	-16.508	100	0	1.7711	-0.0075	1	0
14610	Periparus_ater	0	15	19	215	2010	309.78	1	-16.508	100	0	1.3347	-0.0026	1	98
14610	Periparus_ater	0	15	19	215	2011	309.78	1	-16.508	100	0	1.3347	-0.0026	1	98
14610	Periparus_ater	0	15	19	215	2012	309.78	1	-16.508	100	0	1.3347	-0.0026	1	98
14610	Periparus_ater	0	15	19	215	2014	309.78	1	-16.508	100	0	1.3347	-0.0026	1	98
14610	Periparus_ater	0	15	19	215	2015	309.78	1	-16.508	100	0	1.3347	-0.0026	1	98
14610	Periparus_ater	0	15	19	215	2017	309.78	1	-16.508	100	0	1.3347	-0.0026	1	98
14610	Periparus_ater	0	15	19	215	2018	309.78	1	-16.508	100	0	1.3347	-0.0026	1	98
14610	Periparus_ater	0	15	19	215	2019	309.78	1	-16.508	100	0	1.3347	-0.0026	1	98
14610	Periparus_ater	0	15	19	215	2020	309.78	1	-16.508	100	0	1.3347	-0.0026	1	98
14620	Cyanistess_caeruleus	0	15	19	215	2010	309.78	1	-16.508	100	0	0.3869	0.0107	1	5
14620	Cyanistess_caeruleus	0	15	19	215	2011	309.78	1	-16.508	100	0	0.3869	0.0107	1	5
14620	Cyanistess_caeruleus	0	15	19	215	2012	309.78	1	-16.508	100	0	0.3869	0.0107	1	5
14620	Cyanistess_caeruleus	2	15	19	215	2014	309.78	1	-16.508	100	0	0.3869	0.0107	1	5
14620	Cyanistess_caeruleus	0	15	19	215	2015	309.78	1	-16.508	100	0	0.3869	0.0107	1	5
14620	Cyanistess_caeruleus	5	15	19	215	2017	309.78	1	-16.508	100	0	0.3869	0.0107	1	5
14620	Cyanistess_caeruleus	0	15	19	215	2018	309.78	1	-16.508	100	0	0.3869	0.0107	1	5
14620	Cyanistess_caeruleus	0	15	19	215	2019	309.78	1	-16.508	100	0	0.3869	0.0107	1	5
14620	Cyanistess_caeruleus	2	15	19	215	2020	309.78	1	-16.508	100	0	0.3869	0.0107	1	5
14640	Parus_major	3	15	19	215	2010	309.78	1	-16.508	100	0	0.3701	0.0076	1	0
14640	Parus_major	1	15	19	215	2011	309.78	1	-16.508	100	0	0.3701	0.0076	1	0
14640	Parus_major	4	15	19	215	2012	309.78	1	-16.508	100	0	0.3701	0.0076	1	0
14640	Parus_major	10	15	19	215	2014	309.78	1	-16.508	100	0	0.3701	0.0076	1	0
14640	Parus_major	10	15	19	215	2015	309.78	1	-16.508	100	0	0.3701	0.0076	1	0
14640	Parus_major	10	15	19	215	2017	309.78	1	-16.508	100	0	0.3701	0.0076	1	0
14640	Parus_major	2	15	19	215	2018	309.78	1	-16.508	100	0	0.3701	0.0076	1	0
14640	Parus_major	2	15	19	215	2019	309.78	1	-16.508	100	0	0.3701	0.0076	1	0
14640	Parus_major	2	15	19	215	2020	309.78	1	-16.508	100	0	0.3701	0.0076	1	0
14790	Sitta_europaea	1	15	19	215	2010	309.78	1	-16.508	100	0	0.691	0.0234	1	0
14790	Sitta_europaea	1	15	19	215	2011	309.78	1	-16.508	100	0	0.691	0.0234	1	0
14790	Sitta_europaea	2	15	19	215	2012	309.78	1	-16.508	100	0	0.691	0.0234	1	0
14790	Sitta_europaea	1	15	19	215	2014	309.78	1	-16.508	100	0	0.691	0.0234	1	0
14790	Sitta_europaea	0	15	19	215	2015	309.78	1	-16.508	100	0	0.691	0.0234	1	0
14790	Sitta_europaea	3	15	19	215	2017	309.78	1	-16.508	100	0	0.691	0.0234	1	0
14790	Sitta_europaea	0	15	19	215	2018	309.78	1	-16.508	100	0	0.691	0.0234	1	0
14790	Sitta_europaea	0	15	19	215	2019	309.78	1	-16.508	100	0	0.691	0.0234	1	0
14790	Sitta_europaea	0	15	19	215	2020	309.78	1	-16.508	100	0	0.691	0.0234	1	0
14860	Certhia_familiaris	0	15	19	215	2010	309.78	1	-16.508	100	0	0.873	0.0032	1	0
14860	Certhia_familiaris	0	15	19	215	2011	309.78	1	-16.508	100	0	0.873	0.0032	1	0
14860	Certhia_familiaris	0	15	19	215	2012	309.78	1	-16.508	100	0	0.873	0.0032	1	0
14860	Certhia_familiaris	0	15	19	215	2014	309.78	1	-16.508	100	0	0.873	0.0032	1	0
14860	Certhia_familiaris	0	15	19	215	2015	309.78	1	-16.508	100	0	0.873	0.0032	1	0
14860	Certhia_familiaris	0	15	19	215	2017	309.78	1	-16.508	100	0	0.873	0.0032	1	0
14860	Certhia_familiaris	0	15	19	215	2018	309.78	1	-16.508	100	0	0.873	0.0032	1	0
14860	Certhia_familiaris	0	15	19	215	2019	309.78	1	-16.508	100	0	0.873	0.0032	1	0
14860	Certhia_familiaris	0	15	19	215	2020	309.78	1	-16.508	100	0	0.873	0.0032	1	0
14870	Certhia_brachydactyla	0	15	19	215	2010	309.78	1	-16.508	100	0	1.1992	-0.01	1	0
14870	Certhia_brachydactyla	0	15	19	215	2011	309.78	1	-16.508	100	0	1.1992	-0.01	1	0
14870	Certhia_brachydactyla	1	15	19	215	2012	309.78	1	-16.508	100	0	1.1992	-0.01	1	0
14870	Certhia_brachydactyla	0	15	19	215	2014	309.78	1	-16.508	100	0	1.1992	-0.01	1	0
14870	Certhia_brachydactyla	0	15	19	215	2015	309.78	1	-16.508	100	0	1.1992	-0.01	1	0
14870	Certhia_brachydactyla	0	15	19	215	2017	309.78	1	-16.508	100	0	1.1992	-0.01	1	0
14870	Certhia_brachydactyla	0	15	19	215	2018	309.78	1	-16.508	100	0	1.1992	-0.01	1	0
14870	Certhia_brachydactyla	0	15	19	215	2019	309.78	1	-16.508	100	0	1.1992	-0.01	1	0
14870	Certhia_brachydactyla	0	15	19	215	2020	309.78	1	-16.508	100	0	1.1992	-0.01	1	0
15390	Garrulus_glandarius	0	15	19	215	2010	309.78	1	-16.508	100	0	0.3472	0.0205	0	0
15390	Garrulus_glandarius	0	15	19	215	2011	309.78	1	-16.508	100	0	0.3472	0.0205	0	0
15390	Garrulus_glandarius	0	15	19	215	2012	309.78	1	-16.508	100	0	0.3472	0.0205	0	0
15390	Garrulus_glandarius	0	15	19	215	2014	309.78	1	-16.508	100	0	0.3472	0.0205	0	0
15390	Garrulus_glandarius	0	15	19	215	2015	309.78	1	-16.508	100	0	0.3472	0.0205	0	0
15390	Garrulus_glandarius	0	15	19	215	2017	309.78	1	-16.508	100	0	0.3472	0.0205	0	0
15390	Garrulus_glandarius	1	15	19	215	2018	309.78	1	-16.508	100	0	0.3472	0.0205	0	0
15390	Garrulus_glandarius	0	15	19	215	2019	309.78	1	-16.508	100	0	0.3472	0.0205	0	0
15390	Garrulus_glandarius	1	15	19	215	2020	309.78	1	-16.508	100	0	0.3472	0.0205	0	0
15720	Corvus_corax	0	15	19	215	2010	309.78	1	-16.508	100	0	0.5449	0.1071	1	11
15720	Corvus_corax	0	15	19	215	2011	309.78	1	-16.508	100	0	0.5449	0.1071	1	11
15720	Corvus_corax	0	15	19	215	2012	309.78	1	-16.508	100	0	0.5449	0.1071	1	11
15720	Corvus_corax	0	15	19	215	2014	309.78	1	-16.508	100	0	0.5449	0.1071	1	11
15720	Corvus_corax	0	15	19	215	2015	309.78	1	-16.508	100	0	0.5449	0.1071	1	11
15720	Corvus_corax	0	15	19	215	2017	309.78	1	-16.508	100	0	0.5449	0.1071	1	11
15720	Corvus_corax	0	15	19	215	2018	309.78	1	-16.508	100	0	0.5449	0.1071	1	11
15720	Corvus_corax	0	15	19	215	2019	309.78	1	-16.508	100	0	0.5449	0.1071	1	11
15720	Corvus_corax	0	15	19	215	2020	309.78	1	-16.508	100	0	0.5449	0.1071	1	11
15820	Sturnus_vulgaris	9	15	19	215	2010	309.78	1	-16.508	100	0	0.7176	0.0245	1	1286
15820	Sturnus_vulgaris	2	15	19	215	2011	309.78	1	-16.508	100	0	0.7176	0.0245	1	1286
15820	Sturnus_vulgaris	4	15	19	215	2012	309.78	1	-16.508	100	0	0.7176	0.0245	1	1286
15820	Sturnus_vulgaris	1	15	19	215	2014	309.78	1	-16.508	100	0	0.7176	0.0245	1	1286
15820	Sturnus_vulgaris	4	15	19	215	2015	309.78	1	-16.508	100	0	0.7176	0.0245	1	1286
15820	Sturnus_vulgaris	3	15	19	215	2017	309.78	1	-16.508	100	0	0.7176	0.0245	1	1286
15820	Sturnus_vulgaris	0	15	19	215	2018	309.78	1	-16.508	100	0	0.7176	0.0245	1	1286
15820	Sturnus_vulgaris	10	15	19	215	2019	309.78	1	-16.508	100	0	0.7176	0.0245	1	1286
15820	Sturnus_vulgaris	3	15	19	215	2020	309.78	1	-16.508	100	0	0.7176	0.0245	1	1286
16360	Fringilla_coelebs	3	15	19	215	2010	309.78	1	-16.508	100	0	0.5927	-0.0052	1	1018
16360	Fringilla_coelebs	3	15	19	215	2011	309.78	1	-16.508	100	0	0.5927	-0.0052	1	1018
16360	Fringilla_coelebs	4	15	19	215	2012	309.78	1	-16.508	100	0	0.5927	-0.0052	1	1018
16360	Fringilla_coelebs	5	15	19	215	2014	309.78	1	-16.508	100	0	0.5927	-0.0052	1	1018
16360	Fringilla_coelebs	3	15	19	215	2015	309.78	1	-16.508	100	0	0.5927	-0.0052	1	1018
16360	Fringilla_coelebs	4	15	19	215	2017	309.78	1	-16.508	100	0	0.5927	-0.0052	1	1018
16360	Fringilla_coelebs	2	15	19	215	2018	309.78	1	-16.508	100	0	0.5927	-0.0052	1	1018
16360	Fringilla_coelebs	4	15	19	215	2019	309.78	1	-16.508	100	0	0.5927	-0.0052	1	1018
16360	Fringilla_coelebs	2	15	19	215	2020	309.78	1	-16.508	100	0	0.5927	-0.0052	1	1018
16540	Carduelis_spinus	0	15	19	215	2010	309.78	1	-16.508	100	0	1.3317	-0.0067	1	1275
16540	Carduelis_spinus	0	15	19	215	2011	309.78	1	-16.508	100	0	1.3317	-0.0067	1	1275
16540	Carduelis_spinus	0	15	19	215	2012	309.78	1	-16.508	100	0	1.3317	-0.0067	1	1275
16540	Carduelis_spinus	0	15	19	215	2014	309.78	1	-16.508	100	0	1.3317	-0.0067	1	1275
16540	Carduelis_spinus	0	15	19	215	2015	309.78	1	-16.508	100	0	1.3317	-0.0067	1	1275
16540	Carduelis_spinus	0	15	19	215	2017	309.78	1	-16.508	100	0	1.3317	-0.0067	1	1275
16540	Carduelis_spinus	0	15	19	215	2018	309.78	1	-16.508	100	0	1.3317	-0.0067	1	1275
16540	Carduelis_spinus	0	15	19	215	2019	309.78	1	-16.508	100	0	1.3317	-0.0067	1	1275
16540	Carduelis_spinus	0	15	19	215	2020	309.78	1	-16.508	100	0	1.3317	-0.0067	1	1275
16660	Loxia_curvirostra	0	15	19	215	2010	309.78	1	-16.508	100	0	1.6954	-0.0032	1	0
16660	Loxia_curvirostra	0	15	19	215	2011	309.78	1	-16.508	100	0	1.6954	-0.0032	1	0
16660	Loxia_curvirostra	0	15	19	215	2012	309.78	1	-16.508	100	0	1.6954	-0.0032	1	0
16660	Loxia_curvirostra	0	15	19	215	2014	309.78	1	-16.508	100	0	1.6954	-0.0032	1	0
16660	Loxia_curvirostra	0	15	19	215	2015	309.78	1	-16.508	100	0	1.6954	-0.0032	1	0
16660	Loxia_curvirostra	0	15	19	215	2017	309.78	1	-16.508	100	0	1.6954	-0.0032	1	0
16660	Loxia_curvirostra	0	15	19	215	2018	309.78	1	-16.508	100	0	1.6954	-0.0032	1	0
16660	Loxia_curvirostra	0	15	19	215	2019	309.78	1	-16.508	100	0	1.6954	-0.0032	1	0
16660	Loxia_curvirostra	0	15	19	215	2020	309.78	1	-16.508	100	0	1.6954	-0.0032	1	0
17100	Pyrrhula_pyrrhula	0	15	19	215	2010	309.78	1	-16.508	100	0	1.5746	-0.0097	1	427
17100	Pyrrhula_pyrrhula	0	15	19	215	2011	309.78	1	-16.508	100	0	1.5746	-0.0097	1	427
17100	Pyrrhula_pyrrhula	0	15	19	215	2012	309.78	1	-16.508	100	0	1.5746	-0.0097	1	427
17100	Pyrrhula_pyrrhula	0	15	19	215	2014	309.78	1	-16.508	100	0	1.5746	-0.0097	1	427
17100	Pyrrhula_pyrrhula	0	15	19	215	2015	309.78	1	-16.508	100	0	1.5746	-0.0097	1	427
17100	Pyrrhula_pyrrhula	0	15	19	215	2017	309.78	1	-16.508	100	0	1.5746	-0.0097	1	427
17100	Pyrrhula_pyrrhula	0	15	19	215	2018	309.78	1	-16.508	100	0	1.5746	-0.0097	1	427
17100	Pyrrhula_pyrrhula	0	15	19	215	2019	309.78	1	-16.508	100	0	1.5746	-0.0097	1	427
17100	Pyrrhula_pyrrhula	0	15	19	215	2020	309.78	1	-16.508	100	0	1.5746	-0.0097	1	427
17170	C._coccothraustes	1	15	19	215	2010	309.78	1	-16.508	100	0	0.8013	-0.0132	1	748
17170	C._coccothraustes	0	15	19	215	2011	309.78	1	-16.508	100	0	0.8013	-0.0132	1	748
17170	C._coccothraustes	0	15	19	215	2012	309.78	1	-16.508	100	0	0.8013	-0.0132	1	748
17170	C._coccothraustes	1	15	19	215	2014	309.78	1	-16.508	100	0	0.8013	-0.0132	1	748
17170	C._coccothraustes	0	15	19	215	2015	309.78	1	-16.508	100	0	0.8013	-0.0132	1	748
17170	C._coccothraustes	0	15	19	215	2017	309.78	1	-16.508	100	0	0.8013	-0.0132	1	748
17170	C._coccothraustes	0	15	19	215	2018	309.78	1	-16.508	100	0	0.8013	-0.0132	1	748
17170	C._coccothraustes	0	15	19	215	2019	309.78	1	-16.508	100	0	0.8013	-0.0132	1	748
17170	C._coccothraustes	0	15	19	215	2020	309.78	1	-16.508	100	0	0.8013	-0.0132	1	748
18570	Emberiza_citrinella	0	15	19	215	2010	309.78	1	-16.508	100	0	0.6017	-0.0107	1	382
18570	Emberiza_citrinella	1	15	19	215	2011	309.78	1	-16.508	100	0	0.6017	-0.0107	1	382
18570	Emberiza_citrinella	4	15	19	215	2012	309.78	1	-16.508	100	0	0.6017	-0.0107	1	382
18570	Emberiza_citrinella	3	15	19	215	2014	309.78	1	-16.508	100	0	0.6017	-0.0107	1	382
18570	Emberiza_citrinella	2	15	19	215	2015	309.78	1	-16.508	100	0	0.6017	-0.0107	1	382
18570	Emberiza_citrinella	1	15	19	215	2017	309.78	1	-16.508	100	0	0.6017	-0.0107	1	382
18570	Emberiza_citrinella	2	15	19	215	2018	309.78	1	-16.508	100	0	0.6017	-0.0107	1	382
18570	Emberiza_citrinella	2	15	19	215	2019	309.78	1	-16.508	100	0	0.6017	-0.0107	1	382
18570	Emberiza_citrinella	4	15	19	215	2020	309.78	1	-16.508	100	0	0.6017	-0.0107	1	382
6680	Columba_oenas	0	16	19	216	2010	319.3	1	-22.3072	100	0	1.6807	0.0218	1	1541
6680	Columba_oenas	0	16	19	216	2011	319.3	1	-22.3072	100	0	1.6807	0.0218	1	1541
6680	Columba_oenas	0	16	19	216	2012	319.3	1	-22.3072	100	0	1.6807	0.0218	1	1541
6680	Columba_oenas	0	16	19	216	2014	319.3	1	-22.3072	100	0	1.6807	0.0218	1	1541
6680	Columba_oenas	0	16	19	216	2015	319.3	1	-22.3072	100	0	1.6807	0.0218	1	1541
6680	Columba_oenas	0	16	19	216	2017	319.3	1	-22.3072	100	0	1.6807	0.0218	1	1541
6680	Columba_oenas	0	16	19	216	2018	319.3	1	-22.3072	100	0	1.6807	0.0218	1	1541
6680	Columba_oenas	0	16	19	216	2019	319.3	1	-22.3072	100	0	1.6807	0.0218	1	1541
6680	Columba_oenas	0	16	19	216	2020	319.3	1	-22.3072	100	0	1.6807	0.0218	1	1541
6700	Columba_palumbus	0	16	19	216	2010	319.3	1	-22.3072	100	0	0.4167	0.0351	1	1701
6700	Columba_palumbus	0	16	19	216	2011	319.3	1	-22.3072	100	0	0.4167	0.0351	1	1701
6700	Columba_palumbus	0	16	19	216	2012	319.3	1	-22.3072	100	0	0.4167	0.0351	1	1701
6700	Columba_palumbus	0	16	19	216	2014	319.3	1	-22.3072	100	0	0.4167	0.0351	1	1701
6700	Columba_palumbus	0	16	19	216	2015	319.3	1	-22.3072	100	0	0.4167	0.0351	1	1701
6700	Columba_palumbus	1	16	19	216	2017	319.3	1	-22.3072	100	0	0.4167	0.0351	1	1701
6700	Columba_palumbus	0	16	19	216	2018	319.3	1	-22.3072	100	0	0.4167	0.0351	1	1701
6700	Columba_palumbus	0	16	19	216	2019	319.3	1	-22.3072	100	0	0.4167	0.0351	1	1701
6700	Columba_palumbus	1	16	19	216	2020	319.3	1	-22.3072	100	0	0.4167	0.0351	1	1701
8550	Picus_canus	0	16	19	216	2010	319.3	1	-22.3072	100	0	0.6177	0.0779	2	0
8550	Picus_canus	0	16	19	216	2011	319.3	1	-22.3072	100	0	0.6177	0.0779	2	0
8550	Picus_canus	0	16	19	216	2012	319.3	1	-22.3072	100	0	0.6177	0.0779	2	0
8550	Picus_canus	0	16	19	216	2014	319.3	1	-22.3072	100	0	0.6177	0.0779	2	0
8550	Picus_canus	0	16	19	216	2015	319.3	1	-22.3072	100	0	0.6177	0.0779	2	0
8550	Picus_canus	0	16	19	216	2017	319.3	1	-22.3072	100	0	0.6177	0.0779	2	0
8550	Picus_canus	0	16	19	216	2018	319.3	1	-22.3072	100	0	0.6177	0.0779	2	0
8550	Picus_canus	0	16	19	216	2019	319.3	1	-22.3072	100	0	0.6177	0.0779	2	0
8550	Picus_canus	0	16	19	216	2020	319.3	1	-22.3072	100	0	0.6177	0.0779	2	0
8560	Picus_viridis	0	16	19	216	2010	319.3	1	-22.3072	100	0	0.3581	0.0489	2	0
8560	Picus_viridis	0	16	19	216	2011	319.3	1	-22.3072	100	0	0.3581	0.0489	2	0
8560	Picus_viridis	0	16	19	216	2012	319.3	1	-22.3072	100	0	0.3581	0.0489	2	0
8560	Picus_viridis	0	16	19	216	2014	319.3	1	-22.3072	100	0	0.3581	0.0489	2	0
8560	Picus_viridis	0	16	19	216	2015	319.3	1	-22.3072	100	0	0.3581	0.0489	2	0
8560	Picus_viridis	0	16	19	216	2017	319.3	1	-22.3072	100	0	0.3581	0.0489	2	0
8560	Picus_viridis	0	16	19	216	2018	319.3	1	-22.3072	100	0	0.3581	0.0489	2	0
8560	Picus_viridis	0	16	19	216	2019	319.3	1	-22.3072	100	0	0.3581	0.0489	2	0
8560	Picus_viridis	0	16	19	216	2020	319.3	1	-22.3072	100	0	0.3581	0.0489	2	0
8630	Dryocopus_martius	0	16	19	216	2010	319.3	1	-22.3072	100	0	0.8967	0.0219	1	0
8630	Dryocopus_martius	0	16	19	216	2011	319.3	1	-22.3072	100	0	0.8967	0.0219	1	0
8630	Dryocopus_martius	0	16	19	216	2012	319.3	1	-22.3072	100	0	0.8967	0.0219	1	0
8630	Dryocopus_martius	0	16	19	216	2014	319.3	1	-22.3072	100	0	0.8967	0.0219	1	0
8630	Dryocopus_martius	0	16	19	216	2015	319.3	1	-22.3072	100	0	0.8967	0.0219	1	0
8630	Dryocopus_martius	0	16	19	216	2017	319.3	1	-22.3072	100	0	0.8967	0.0219	1	0
8630	Dryocopus_martius	0	16	19	216	2018	319.3	1	-22.3072	100	0	0.8967	0.0219	1	0
8630	Dryocopus_martius	0	16	19	216	2019	319.3	1	-22.3072	100	0	0.8967	0.0219	1	0
8630	Dryocopus_martius	0	16	19	216	2020	319.3	1	-22.3072	100	0	0.8967	0.0219	1	0
8760	Dendrocopos_major	1	16	19	216	2010	319.3	1	-22.3072	100	0	0.7869	0.0158	2	0
8760	Dendrocopos_major	0	16	19	216	2011	319.3	1	-22.3072	100	0	0.7869	0.0158	2	0
8760	Dendrocopos_major	1	16	19	216	2012	319.3	1	-22.3072	100	0	0.7869	0.0158	2	0
8760	Dendrocopos_major	1	16	19	216	2014	319.3	1	-22.3072	100	0	0.7869	0.0158	2	0
8760	Dendrocopos_major	1	16	19	216	2015	319.3	1	-22.3072	100	0	0.7869	0.0158	2	0
8760	Dendrocopos_major	1	16	19	216	2017	319.3	1	-22.3072	100	0	0.7869	0.0158	2	0
8760	Dendrocopos_major	0	16	19	216	2018	319.3	1	-22.3072	100	0	0.7869	0.0158	2	0
8760	Dendrocopos_major	0	16	19	216	2019	319.3	1	-22.3072	100	0	0.7869	0.0158	2	0
8760	Dendrocopos_major	1	16	19	216	2020	319.3	1	-22.3072	100	0	0.7869	0.0158	2	0
10090	Anthus_trivialis	1	16	19	216	2010	319.3	1	-22.3072	100	0	0.7082	-0.0345	2	6086
10090	Anthus_trivialis	1	16	19	216	2011	319.3	1	-22.3072	100	0	0.7082	-0.0345	2	6086
10090	Anthus_trivialis	0	16	19	216	2012	319.3	1	-22.3072	100	0	0.7082	-0.0345	2	6086
10090	Anthus_trivialis	0	16	19	216	2014	319.3	1	-22.3072	100	0	0.7082	-0.0345	2	6086
10090	Anthus_trivialis	0	16	19	216	2015	319.3	1	-22.3072	100	0	0.7082	-0.0345	2	6086
10090	Anthus_trivialis	0	16	19	216	2017	319.3	1	-22.3072	100	0	0.7082	-0.0345	2	6086
10090	Anthus_trivialis	0	16	19	216	2018	319.3	1	-22.3072	100	0	0.7082	-0.0345	2	6086
10090	Anthus_trivialis	0	16	19	216	2019	319.3	1	-22.3072	100	0	0.7082	-0.0345	2	6086
10090	Anthus_trivialis	0	16	19	216	2020	319.3	1	-22.3072	100	0	0.7082	-0.0345	2	6086
10660	Troglodytes_troglodytes	0	16	19	216	2010	319.3	1	-22.3072	100	0	0.9023	0.0062	2	458
10660	Troglodytes_troglodytes	0	16	19	216	2011	319.3	1	-22.3072	100	0	0.9023	0.0062	2	458
10660	Troglodytes_troglodytes	0	16	19	216	2012	319.3	1	-22.3072	100	0	0.9023	0.0062	2	458
10660	Troglodytes_troglodytes	0	16	19	216	2014	319.3	1	-22.3072	100	0	0.9023	0.0062	2	458
10660	Troglodytes_troglodytes	0	16	19	216	2015	319.3	1	-22.3072	100	0	0.9023	0.0062	2	458
10660	Troglodytes_troglodytes	0	16	19	216	2017	319.3	1	-22.3072	100	0	0.9023	0.0062	2	458
10660	Troglodytes_troglodytes	0	16	19	216	2018	319.3	1	-22.3072	100	0	0.9023	0.0062	2	458
10660	Troglodytes_troglodytes	0	16	19	216	2019	319.3	1	-22.3072	100	0	0.9023	0.0062	2	458
10660	Troglodytes_troglodytes	0	16	19	216	2020	319.3	1	-22.3072	100	0	0.9023	0.0062	2	458
10840	Prunella_modularis	0	16	19	216	2010	319.3	1	-22.3072	100	0	0.8155	-0.0201	1	1555
10840	Prunella_modularis	0	16	19	216	2011	319.3	1	-22.3072	100	0	0.8155	-0.0201	1	1555
10840	Prunella_modularis	0	16	19	216	2012	319.3	1	-22.3072	100	0	0.8155	-0.0201	1	1555
10840	Prunella_modularis	0	16	19	216	2014	319.3	1	-22.3072	100	0	0.8155	-0.0201	1	1555
10840	Prunella_modularis	0	16	19	216	2015	319.3	1	-22.3072	100	0	0.8155	-0.0201	1	1555
10840	Prunella_modularis	0	16	19	216	2017	319.3	1	-22.3072	100	0	0.8155	-0.0201	1	1555
10840	Prunella_modularis	0	16	19	216	2018	319.3	1	-22.3072	100	0	0.8155	-0.0201	1	1555
10840	Prunella_modularis	0	16	19	216	2019	319.3	1	-22.3072	100	0	0.8155	-0.0201	1	1555
10840	Prunella_modularis	0	16	19	216	2020	319.3	1	-22.3072	100	0	0.8155	-0.0201	1	1555
10990	Erithacus_rubecula	0	16	19	216	2010	319.3	1	-22.3072	100	0	0.8576	0.0105	0	1466
10990	Erithacus_rubecula	0	16	19	216	2011	319.3	1	-22.3072	100	0	0.8576	0.0105	0	1466
10990	Erithacus_rubecula	1	16	19	216	2012	319.3	1	-22.3072	100	0	0.8576	0.0105	0	1466
10990	Erithacus_rubecula	0	16	19	216	2014	319.3	1	-22.3072	100	0	0.8576	0.0105	0	1466
10990	Erithacus_rubecula	1	16	19	216	2015	319.3	1	-22.3072	100	0	0.8576	0.0105	0	1466
10990	Erithacus_rubecula	1	16	19	216	2017	319.3	1	-22.3072	100	0	0.8576	0.0105	0	1466
10990	Erithacus_rubecula	1	16	19	216	2018	319.3	1	-22.3072	100	0	0.8576	0.0105	0	1466
10990	Erithacus_rubecula	1	16	19	216	2019	319.3	1	-22.3072	100	0	0.8576	0.0105	0	1466
10990	Erithacus_rubecula	0	16	19	216	2020	319.3	1	-22.3072	100	0	0.8576	0.0105	0	1466
11220	P._phoenicurus	0	16	19	216	2010	319.3	1	-22.3072	100	0	0.5913	0.0213	1	4926
11220	P._phoenicurus	0	16	19	216	2011	319.3	1	-22.3072	100	0	0.5913	0.0213	1	4926
11220	P._phoenicurus	0	16	19	216	2012	319.3	1	-22.3072	100	0	0.5913	0.0213	1	4926
11220	P._phoenicurus	0	16	19	216	2014	319.3	1	-22.3072	100	0	0.5913	0.0213	1	4926
11220	P._phoenicurus	0	16	19	216	2015	319.3	1	-22.3072	100	0	0.5913	0.0213	1	4926
11220	P._phoenicurus	0	16	19	216	2017	319.3	1	-22.3072	100	0	0.5913	0.0213	1	4926
11220	P._phoenicurus	0	16	19	216	2018	319.3	1	-22.3072	100	0	0.5913	0.0213	1	4926
11220	P._phoenicurus	0	16	19	216	2019	319.3	1	-22.3072	100	0	0.5913	0.0213	1	4926
11220	P._phoenicurus	0	16	19	216	2020	319.3	1	-22.3072	100	0	0.5913	0.0213	1	4926
11870	Turdus_merula	0	16	19	216	2010	319.3	1	-22.3072	100	0	0.3409	0.0191	1	772
11870	Turdus_merula	0	16	19	216	2011	319.3	1	-22.3072	100	0	0.3409	0.0191	1	772
11870	Turdus_merula	0	16	19	216	2012	319.3	1	-22.3072	100	0	0.3409	0.0191	1	772
11870	Turdus_merula	0	16	19	216	2014	319.3	1	-22.3072	100	0	0.3409	0.0191	1	772
11870	Turdus_merula	0	16	19	216	2015	319.3	1	-22.3072	100	0	0.3409	0.0191	1	772
11870	Turdus_merula	2	16	19	216	2017	319.3	1	-22.3072	100	0	0.3409	0.0191	1	772
11870	Turdus_merula	2	16	19	216	2018	319.3	1	-22.3072	100	0	0.3409	0.0191	1	772
11870	Turdus_merula	0	16	19	216	2019	319.3	1	-22.3072	100	0	0.3409	0.0191	1	772
11870	Turdus_merula	0	16	19	216	2020	319.3	1	-22.3072	100	0	0.3409	0.0191	1	772
12000	Turdus_philomelos	1	16	19	216	2010	319.3	1	-22.3072	100	0	0.3775	0.0158	1	1981
12000	Turdus_philomelos	0	16	19	216	2011	319.3	1	-22.3072	100	0	0.3775	0.0158	1	1981
12000	Turdus_philomelos	1	16	19	216	2012	319.3	1	-22.3072	100	0	0.3775	0.0158	1	1981
12000	Turdus_philomelos	0	16	19	216	2014	319.3	1	-22.3072	100	0	0.3775	0.0158	1	1981
12000	Turdus_philomelos	0	16	19	216	2015	319.3	1	-22.3072	100	0	0.3775	0.0158	1	1981
12000	Turdus_philomelos	1	16	19	216	2017	319.3	1	-22.3072	100	0	0.3775	0.0158	1	1981
12000	Turdus_philomelos	2	16	19	216	2018	319.3	1	-22.3072	100	0	0.3775	0.0158	1	1981
12000	Turdus_philomelos	0	16	19	216	2019	319.3	1	-22.3072	100	0	0.3775	0.0158	1	1981
12000	Turdus_philomelos	0	16	19	216	2020	319.3	1	-22.3072	100	0	0.3775	0.0158	1	1981
12020	Turdus_viscivorus	0	16	19	216	2010	319.3	1	-22.3072	100	0	0.9515	0.0141	1	1475
12020	Turdus_viscivorus	0	16	19	216	2011	319.3	1	-22.3072	100	0	0.9515	0.0141	1	1475
12020	Turdus_viscivorus	0	16	19	216	2012	319.3	1	-22.3072	100	0	0.9515	0.0141	1	1475
12020	Turdus_viscivorus	0	16	19	216	2014	319.3	1	-22.3072	100	0	0.9515	0.0141	1	1475
12020	Turdus_viscivorus	0	16	19	216	2015	319.3	1	-22.3072	100	0	0.9515	0.0141	1	1475
12020	Turdus_viscivorus	0	16	19	216	2017	319.3	1	-22.3072	100	0	0.9515	0.0141	1	1475
12020	Turdus_viscivorus	0	16	19	216	2018	319.3	1	-22.3072	100	0	0.9515	0.0141	1	1475
12020	Turdus_viscivorus	1	16	19	216	2019	319.3	1	-22.3072	100	0	0.9515	0.0141	1	1475
12020	Turdus_viscivorus	1	16	19	216	2020	319.3	1	-22.3072	100	0	0.9515	0.0141	1	1475
12740	Sylvia_curruca	0	16	19	216	2010	319.3	1	-22.3072	100	0	0.5762	0.0063	1	4056
12740	Sylvia_curruca	0	16	19	216	2011	319.3	1	-22.3072	100	0	0.5762	0.0063	1	4056
12740	Sylvia_curruca	0	16	19	216	2012	319.3	1	-22.3072	100	0	0.5762	0.0063	1	4056
12740	Sylvia_curruca	0	16	19	216	2014	319.3	1	-22.3072	100	0	0.5762	0.0063	1	4056
12740	Sylvia_curruca	0	16	19	216	2015	319.3	1	-22.3072	100	0	0.5762	0.0063	1	4056
12740	Sylvia_curruca	0	16	19	216	2017	319.3	1	-22.3072	100	0	0.5762	0.0063	1	4056
12740	Sylvia_curruca	0	16	19	216	2018	319.3	1	-22.3072	100	0	0.5762	0.0063	1	4056
12740	Sylvia_curruca	0	16	19	216	2019	319.3	1	-22.3072	100	0	0.5762	0.0063	1	4056
12740	Sylvia_curruca	0	16	19	216	2020	319.3	1	-22.3072	100	0	0.5762	0.0063	1	4056
12750	Sylvia_communis	0	16	19	216	2010	319.3	1	-22.3072	100	0	0.7487	0.0025	1	5496
12750	Sylvia_communis	0	16	19	216	2011	319.3	1	-22.3072	100	0	0.7487	0.0025	1	5496
12750	Sylvia_communis	0	16	19	216	2012	319.3	1	-22.3072	100	0	0.7487	0.0025	1	5496
12750	Sylvia_communis	0	16	19	216	2014	319.3	1	-22.3072	100	0	0.7487	0.0025	1	5496
12750	Sylvia_communis	0	16	19	216	2015	319.3	1	-22.3072	100	0	0.7487	0.0025	1	5496
12750	Sylvia_communis	0	16	19	216	2017	319.3	1	-22.3072	100	0	0.7487	0.0025	1	5496
12750	Sylvia_communis	0	16	19	216	2018	319.3	1	-22.3072	100	0	0.7487	0.0025	1	5496
12750	Sylvia_communis	0	16	19	216	2019	319.3	1	-22.3072	100	0	0.7487	0.0025	1	5496
12750	Sylvia_communis	0	16	19	216	2020	319.3	1	-22.3072	100	0	0.7487	0.0025	1	5496
12770	Sylvia_atricapilla	2	16	19	216	2010	319.3	1	-22.3072	100	0	0.3198	0.0278	1	3444
12770	Sylvia_atricapilla	2	16	19	216	2011	319.3	1	-22.3072	100	0	0.3198	0.0278	1	3444
12770	Sylvia_atricapilla	1	16	19	216	2012	319.3	1	-22.3072	100	0	0.3198	0.0278	1	3444
12770	Sylvia_atricapilla	2	16	19	216	2014	319.3	1	-22.3072	100	0	0.3198	0.0278	1	3444
12770	Sylvia_atricapilla	1	16	19	216	2015	319.3	1	-22.3072	100	0	0.3198	0.0278	1	3444
12770	Sylvia_atricapilla	1	16	19	216	2017	319.3	1	-22.3072	100	0	0.3198	0.0278	1	3444
12770	Sylvia_atricapilla	0	16	19	216	2018	319.3	1	-22.3072	100	0	0.3198	0.0278	1	3444
12770	Sylvia_atricapilla	0	16	19	216	2019	319.3	1	-22.3072	100	0	0.3198	0.0278	1	3444
12770	Sylvia_atricapilla	2	16	19	216	2020	319.3	1	-22.3072	100	0	0.3198	0.0278	1	3444
13080	Phylloscopus_sibilatrix	0	16	19	216	2010	319.3	1	-22.3072	100	0	1.2979	-0.0204	1	5753
13080	Phylloscopus_sibilatrix	0	16	19	216	2011	319.3	1	-22.3072	100	0	1.2979	-0.0204	1	5753
13080	Phylloscopus_sibilatrix	0	16	19	216	2012	319.3	1	-22.3072	100	0	1.2979	-0.0204	1	5753
13080	Phylloscopus_sibilatrix	0	16	19	216	2014	319.3	1	-22.3072	100	0	1.2979	-0.0204	1	5753
13080	Phylloscopus_sibilatrix	0	16	19	216	2015	319.3	1	-22.3072	100	0	1.2979	-0.0204	1	5753
13080	Phylloscopus_sibilatrix	1	16	19	216	2017	319.3	1	-22.3072	100	0	1.2979	-0.0204	1	5753
13080	Phylloscopus_sibilatrix	1	16	19	216	2018	319.3	1	-22.3072	100	0	1.2979	-0.0204	1	5753
13080	Phylloscopus_sibilatrix	0	16	19	216	2019	319.3	1	-22.3072	100	0	1.2979	-0.0204	1	5753
13080	Phylloscopus_sibilatrix	0	16	19	216	2020	319.3	1	-22.3072	100	0	1.2979	-0.0204	1	5753
13110	Phylloscopus_collybita	0	16	19	216	2010	319.3	1	-22.3072	100	0	0.3367	0.0051	1	3563
13110	Phylloscopus_collybita	0	16	19	216	2011	319.3	1	-22.3072	100	0	0.3367	0.0051	1	3563
13110	Phylloscopus_collybita	0	16	19	216	2012	319.3	1	-22.3072	100	0	0.3367	0.0051	1	3563
13110	Phylloscopus_collybita	0	16	19	216	2014	319.3	1	-22.3072	100	0	0.3367	0.0051	1	3563
13110	Phylloscopus_collybita	0	16	19	216	2015	319.3	1	-22.3072	100	0	0.3367	0.0051	1	3563
13110	Phylloscopus_collybita	0	16	19	216	2017	319.3	1	-22.3072	100	0	0.3367	0.0051	1	3563
13110	Phylloscopus_collybita	1	16	19	216	2018	319.3	1	-22.3072	100	0	0.3367	0.0051	1	3563
13110	Phylloscopus_collybita	0	16	19	216	2019	319.3	1	-22.3072	100	0	0.3367	0.0051	1	3563
13110	Phylloscopus_collybita	0	16	19	216	2020	319.3	1	-22.3072	100	0	0.3367	0.0051	1	3563
13120	Phylloscopus_trochilus	0	16	19	216	2010	319.3	1	-22.3072	100	0	0.7514	-0.0167	1	7301
13120	Phylloscopus_trochilus	0	16	19	216	2011	319.3	1	-22.3072	100	0	0.7514	-0.0167	1	7301
13120	Phylloscopus_trochilus	0	16	19	216	2012	319.3	1	-22.3072	100	0	0.7514	-0.0167	1	7301
13120	Phylloscopus_trochilus	0	16	19	216	2014	319.3	1	-22.3072	100	0	0.7514	-0.0167	1	7301
13120	Phylloscopus_trochilus	0	16	19	216	2015	319.3	1	-22.3072	100	0	0.7514	-0.0167	1	7301
13120	Phylloscopus_trochilus	0	16	19	216	2017	319.3	1	-22.3072	100	0	0.7514	-0.0167	1	7301
13120	Phylloscopus_trochilus	0	16	19	216	2018	319.3	1	-22.3072	100	0	0.7514	-0.0167	1	7301
13120	Phylloscopus_trochilus	0	16	19	216	2019	319.3	1	-22.3072	100	0	0.7514	-0.0167	1	7301
13120	Phylloscopus_trochilus	0	16	19	216	2020	319.3	1	-22.3072	100	0	0.7514	-0.0167	1	7301
13140	Regulus_regulus	0	16	19	216	2010	319.3	1	-22.3072	100	0	1.5068	-0.0399	2	376
13140	Regulus_regulus	0	16	19	216	2011	319.3	1	-22.3072	100	0	1.5068	-0.0399	2	376
13140	Regulus_regulus	0	16	19	216	2012	319.3	1	-22.3072	100	0	1.5068	-0.0399	2	376
13140	Regulus_regulus	0	16	19	216	2014	319.3	1	-22.3072	100	0	1.5068	-0.0399	2	376
13140	Regulus_regulus	0	16	19	216	2015	319.3	1	-22.3072	100	0	1.5068	-0.0399	2	376
13140	Regulus_regulus	0	16	19	216	2017	319.3	1	-22.3072	100	0	1.5068	-0.0399	2	376
13140	Regulus_regulus	0	16	19	216	2018	319.3	1	-22.3072	100	0	1.5068	-0.0399	2	376
13140	Regulus_regulus	0	16	19	216	2019	319.3	1	-22.3072	100	0	1.5068	-0.0399	2	376
13140	Regulus_regulus	0	16	19	216	2020	319.3	1	-22.3072	100	0	1.5068	-0.0399	2	376
13150	Regulus_ignicapilla	0	16	19	216	2010	319.3	1	-22.3072	100	0	1.5898	0.0058	2	468
13150	Regulus_ignicapilla	0	16	19	216	2011	319.3	1	-22.3072	100	0	1.5898	0.0058	2	468
13150	Regulus_ignicapilla	0	16	19	216	2012	319.3	1	-22.3072	100	0	1.5898	0.0058	2	468
13150	Regulus_ignicapilla	0	16	19	216	2014	319.3	1	-22.3072	100	0	1.5898	0.0058	2	468
13150	Regulus_ignicapilla	0	16	19	216	2015	319.3	1	-22.3072	100	0	1.5898	0.0058	2	468
13150	Regulus_ignicapilla	0	16	19	216	2017	319.3	1	-22.3072	100	0	1.5898	0.0058	2	468
13150	Regulus_ignicapilla	0	16	19	216	2018	319.3	1	-22.3072	100	0	1.5898	0.0058	2	468
13150	Regulus_ignicapilla	0	16	19	216	2019	319.3	1	-22.3072	100	0	1.5898	0.0058	2	468
13150	Regulus_ignicapilla	0	16	19	216	2020	319.3	1	-22.3072	100	0	1.5898	0.0058	2	468
13350	Muscicapa_striata	0	16	19	216	2010	319.3	1	-22.3072	100	0	0.8171	0.006	2	6975
13350	Muscicapa_striata	0	16	19	216	2011	319.3	1	-22.3072	100	0	0.8171	0.006	2	6975
13350	Muscicapa_striata	0	16	19	216	2012	319.3	1	-22.3072	100	0	0.8171	0.006	2	6975
13350	Muscicapa_striata	0	16	19	216	2014	319.3	1	-22.3072	100	0	0.8171	0.006	2	6975
13350	Muscicapa_striata	0	16	19	216	2015	319.3	1	-22.3072	100	0	0.8171	0.006	2	6975
13350	Muscicapa_striata	0	16	19	216	2017	319.3	1	-22.3072	100	0	0.8171	0.006	2	6975
13350	Muscicapa_striata	0	16	19	216	2018	319.3	1	-22.3072	100	0	0.8171	0.006	2	6975
13350	Muscicapa_striata	0	16	19	216	2019	319.3	1	-22.3072	100	0	0.8171	0.006	2	6975
13350	Muscicapa_striata	0	16	19	216	2020	319.3	1	-22.3072	100	0	0.8171	0.006	2	6975
13480	Ficedula_albicollis	1	16	19	216	2010	319.3	1	-22.3072	100	0	1.6973	0.015	1	7114
13480	Ficedula_albicollis	2	16	19	216	2011	319.3	1	-22.3072	100	0	1.6973	0.015	1	7114
13480	Ficedula_albicollis	3	16	19	216	2012	319.3	1	-22.3072	100	0	1.6973	0.015	1	7114
13480	Ficedula_albicollis	1	16	19	216	2014	319.3	1	-22.3072	100	0	1.6973	0.015	1	7114
13480	Ficedula_albicollis	0	16	19	216	2015	319.3	1	-22.3072	100	0	1.6973	0.015	1	7114
13480	Ficedula_albicollis	1	16	19	216	2017	319.3	1	-22.3072	100	0	1.6973	0.015	1	7114
13480	Ficedula_albicollis	2	16	19	216	2018	319.3	1	-22.3072	100	0	1.6973	0.015	1	7114
13480	Ficedula_albicollis	0	16	19	216	2019	319.3	1	-22.3072	100	0	1.6973	0.015	1	7114
13480	Ficedula_albicollis	0	16	19	216	2020	319.3	1	-22.3072	100	0	1.6973	0.015	1	7114
13490	Ficedula_hypoleuca	0	16	19	216	2010	319.3	1	-22.3072	100	0	1.1914	0.0007	1	6002
13490	Ficedula_hypoleuca	0	16	19	216	2011	319.3	1	-22.3072	100	0	1.1914	0.0007	1	6002
13490	Ficedula_hypoleuca	0	16	19	216	2012	319.3	1	-22.3072	100	0	1.1914	0.0007	1	6002
13490	Ficedula_hypoleuca	0	16	19	216	2014	319.3	1	-22.3072	100	0	1.1914	0.0007	1	6002
13490	Ficedula_hypoleuca	0	16	19	216	2015	319.3	1	-22.3072	100	0	1.1914	0.0007	1	6002
13490	Ficedula_hypoleuca	0	16	19	216	2017	319.3	1	-22.3072	100	0	1.1914	0.0007	1	6002
13490	Ficedula_hypoleuca	0	16	19	216	2018	319.3	1	-22.3072	100	0	1.1914	0.0007	1	6002
13490	Ficedula_hypoleuca	0	16	19	216	2019	319.3	1	-22.3072	100	0	1.1914	0.0007	1	6002
13490	Ficedula_hypoleuca	0	16	19	216	2020	319.3	1	-22.3072	100	0	1.1914	0.0007	1	6002
14400	Poecile_palustris	0	16	19	216	2010	319.3	1	-22.3072	100	0	0.6359	0.0145	1	0
14400	Poecile_palustris	0	16	19	216	2011	319.3	1	-22.3072	100	0	0.6359	0.0145	1	0
14400	Poecile_palustris	2	16	19	216	2012	319.3	1	-22.3072	100	0	0.6359	0.0145	1	0
14400	Poecile_palustris	0	16	19	216	2014	319.3	1	-22.3072	100	0	0.6359	0.0145	1	0
14400	Poecile_palustris	0	16	19	216	2015	319.3	1	-22.3072	100	0	0.6359	0.0145	1	0
14400	Poecile_palustris	0	16	19	216	2017	319.3	1	-22.3072	100	0	0.6359	0.0145	1	0
14400	Poecile_palustris	0	16	19	216	2018	319.3	1	-22.3072	100	0	0.6359	0.0145	1	0
14400	Poecile_palustris	0	16	19	216	2019	319.3	1	-22.3072	100	0	0.6359	0.0145	1	0
14400	Poecile_palustris	0	16	19	216	2020	319.3	1	-22.3072	100	0	0.6359	0.0145	1	0
14420	Poecile_montanus	0	16	19	216	2010	319.3	1	-22.3072	100	0	0.4953	0.0135	1	0
14420	Poecile_montanus	0	16	19	216	2011	319.3	1	-22.3072	100	0	0.4953	0.0135	1	0
14420	Poecile_montanus	0	16	19	216	2012	319.3	1	-22.3072	100	0	0.4953	0.0135	1	0
14420	Poecile_montanus	0	16	19	216	2014	319.3	1	-22.3072	100	0	0.4953	0.0135	1	0
14420	Poecile_montanus	0	16	19	216	2015	319.3	1	-22.3072	100	0	0.4953	0.0135	1	0
14420	Poecile_montanus	0	16	19	216	2017	319.3	1	-22.3072	100	0	0.4953	0.0135	1	0
14420	Poecile_montanus	0	16	19	216	2018	319.3	1	-22.3072	100	0	0.4953	0.0135	1	0
14420	Poecile_montanus	0	16	19	216	2019	319.3	1	-22.3072	100	0	0.4953	0.0135	1	0
14420	Poecile_montanus	0	16	19	216	2020	319.3	1	-22.3072	100	0	0.4953	0.0135	1	0
14540	Lophophanes_cristatus	0	16	19	216	2010	319.3	1	-22.3072	100	0	1.7711	-0.0075	1	0
14540	Lophophanes_cristatus	0	16	19	216	2011	319.3	1	-22.3072	100	0	1.7711	-0.0075	1	0
14540	Lophophanes_cristatus	0	16	19	216	2012	319.3	1	-22.3072	100	0	1.7711	-0.0075	1	0
14540	Lophophanes_cristatus	0	16	19	216	2014	319.3	1	-22.3072	100	0	1.7711	-0.0075	1	0
14540	Lophophanes_cristatus	0	16	19	216	2015	319.3	1	-22.3072	100	0	1.7711	-0.0075	1	0
14540	Lophophanes_cristatus	0	16	19	216	2017	319.3	1	-22.3072	100	0	1.7711	-0.0075	1	0
14540	Lophophanes_cristatus	0	16	19	216	2018	319.3	1	-22.3072	100	0	1.7711	-0.0075	1	0
14540	Lophophanes_cristatus	0	16	19	216	2019	319.3	1	-22.3072	100	0	1.7711	-0.0075	1	0
14540	Lophophanes_cristatus	0	16	19	216	2020	319.3	1	-22.3072	100	0	1.7711	-0.0075	1	0
14610	Periparus_ater	0	16	19	216	2010	319.3	1	-22.3072	100	0	1.3347	-0.0026	1	98
14610	Periparus_ater	0	16	19	216	2011	319.3	1	-22.3072	100	0	1.3347	-0.0026	1	98
14610	Periparus_ater	0	16	19	216	2012	319.3	1	-22.3072	100	0	1.3347	-0.0026	1	98
14610	Periparus_ater	0	16	19	216	2014	319.3	1	-22.3072	100	0	1.3347	-0.0026	1	98
14610	Periparus_ater	0	16	19	216	2015	319.3	1	-22.3072	100	0	1.3347	-0.0026	1	98
14610	Periparus_ater	0	16	19	216	2017	319.3	1	-22.3072	100	0	1.3347	-0.0026	1	98
14610	Periparus_ater	0	16	19	216	2018	319.3	1	-22.3072	100	0	1.3347	-0.0026	1	98
14610	Periparus_ater	0	16	19	216	2019	319.3	1	-22.3072	100	0	1.3347	-0.0026	1	98
14610	Periparus_ater	0	16	19	216	2020	319.3	1	-22.3072	100	0	1.3347	-0.0026	1	98
14620	Cyanistess_caeruleus	1	16	19	216	2010	319.3	1	-22.3072	100	0	0.3869	0.0107	1	5
14620	Cyanistess_caeruleus	0	16	19	216	2011	319.3	1	-22.3072	100	0	0.3869	0.0107	1	5
14620	Cyanistess_caeruleus	0	16	19	216	2012	319.3	1	-22.3072	100	0	0.3869	0.0107	1	5
14620	Cyanistess_caeruleus	1	16	19	216	2014	319.3	1	-22.3072	100	0	0.3869	0.0107	1	5
14620	Cyanistess_caeruleus	0	16	19	216	2015	319.3	1	-22.3072	100	0	0.3869	0.0107	1	5
14620	Cyanistess_caeruleus	0	16	19	216	2017	319.3	1	-22.3072	100	0	0.3869	0.0107	1	5
14620	Cyanistess_caeruleus	0	16	19	216	2018	319.3	1	-22.3072	100	0	0.3869	0.0107	1	5
14620	Cyanistess_caeruleus	1	16	19	216	2019	319.3	1	-22.3072	100	0	0.3869	0.0107	1	5
14620	Cyanistess_caeruleus	0	16	19	216	2020	319.3	1	-22.3072	100	0	0.3869	0.0107	1	5
14640	Parus_major	0	16	19	216	2010	319.3	1	-22.3072	100	0	0.3701	0.0076	1	0
14640	Parus_major	2	16	19	216	2011	319.3	1	-22.3072	100	0	0.3701	0.0076	1	0
14640	Parus_major	2	16	19	216	2012	319.3	1	-22.3072	100	0	0.3701	0.0076	1	0
14640	Parus_major	2	16	19	216	2014	319.3	1	-22.3072	100	0	0.3701	0.0076	1	0
14640	Parus_major	1	16	19	216	2015	319.3	1	-22.3072	100	0	0.3701	0.0076	1	0
14640	Parus_major	1	16	19	216	2017	319.3	1	-22.3072	100	0	0.3701	0.0076	1	0
14640	Parus_major	1	16	19	216	2018	319.3	1	-22.3072	100	0	0.3701	0.0076	1	0
14640	Parus_major	2	16	19	216	2019	319.3	1	-22.3072	100	0	0.3701	0.0076	1	0
14640	Parus_major	2	16	19	216	2020	319.3	1	-22.3072	100	0	0.3701	0.0076	1	0
14790	Sitta_europaea	1	16	19	216	2010	319.3	1	-22.3072	100	0	0.691	0.0234	1	0
14790	Sitta_europaea	0	16	19	216	2011	319.3	1	-22.3072	100	0	0.691	0.0234	1	0
14790	Sitta_europaea	1	16	19	216	2012	319.3	1	-22.3072	100	0	0.691	0.0234	1	0
14790	Sitta_europaea	1	16	19	216	2014	319.3	1	-22.3072	100	0	0.691	0.0234	1	0
14790	Sitta_europaea	1	16	19	216	2015	319.3	1	-22.3072	100	0	0.691	0.0234	1	0
14790	Sitta_europaea	0	16	19	216	2017	319.3	1	-22.3072	100	0	0.691	0.0234	1	0
14790	Sitta_europaea	1	16	19	216	2018	319.3	1	-22.3072	100	0	0.691	0.0234	1	0
14790	Sitta_europaea	0	16	19	216	2019	319.3	1	-22.3072	100	0	0.691	0.0234	1	0
14790	Sitta_europaea	1	16	19	216	2020	319.3	1	-22.3072	100	0	0.691	0.0234	1	0
14860	Certhia_familiaris	0	16	19	216	2010	319.3	1	-22.3072	100	0	0.873	0.0032	1	0
14860	Certhia_familiaris	0	16	19	216	2011	319.3	1	-22.3072	100	0	0.873	0.0032	1	0
14860	Certhia_familiaris	0	16	19	216	2012	319.3	1	-22.3072	100	0	0.873	0.0032	1	0
14860	Certhia_familiaris	0	16	19	216	2014	319.3	1	-22.3072	100	0	0.873	0.0032	1	0
14860	Certhia_familiaris	0	16	19	216	2015	319.3	1	-22.3072	100	0	0.873	0.0032	1	0
14860	Certhia_familiaris	0	16	19	216	2017	319.3	1	-22.3072	100	0	0.873	0.0032	1	0
14860	Certhia_familiaris	0	16	19	216	2018	319.3	1	-22.3072	100	0	0.873	0.0032	1	0
14860	Certhia_familiaris	0	16	19	216	2019	319.3	1	-22.3072	100	0	0.873	0.0032	1	0
14860	Certhia_familiaris	0	16	19	216	2020	319.3	1	-22.3072	100	0	0.873	0.0032	1	0
14870	Certhia_brachydactyla	0	16	19	216	2010	319.3	1	-22.3072	100	0	1.1992	-0.01	1	0
14870	Certhia_brachydactyla	0	16	19	216	2011	319.3	1	-22.3072	100	0	1.1992	-0.01	1	0
14870	Certhia_brachydactyla	0	16	19	216	2012	319.3	1	-22.3072	100	0	1.1992	-0.01	1	0
14870	Certhia_brachydactyla	0	16	19	216	2014	319.3	1	-22.3072	100	0	1.1992	-0.01	1	0
14870	Certhia_brachydactyla	0	16	19	216	2015	319.3	1	-22.3072	100	0	1.1992	-0.01	1	0
14870	Certhia_brachydactyla	0	16	19	216	2017	319.3	1	-22.3072	100	0	1.1992	-0.01	1	0
14870	Certhia_brachydactyla	0	16	19	216	2018	319.3	1	-22.3072	100	0	1.1992	-0.01	1	0
14870	Certhia_brachydactyla	0	16	19	216	2019	319.3	1	-22.3072	100	0	1.1992	-0.01	1	0
14870	Certhia_brachydactyla	0	16	19	216	2020	319.3	1	-22.3072	100	0	1.1992	-0.01	1	0
15390	Garrulus_glandarius	0	16	19	216	2010	319.3	1	-22.3072	100	0	0.3472	0.0205	0	0
15390	Garrulus_glandarius	0	16	19	216	2011	319.3	1	-22.3072	100	0	0.3472	0.0205	0	0
15390	Garrulus_glandarius	0	16	19	216	2012	319.3	1	-22.3072	100	0	0.3472	0.0205	0	0
15390	Garrulus_glandarius	0	16	19	216	2014	319.3	1	-22.3072	100	0	0.3472	0.0205	0	0
15390	Garrulus_glandarius	0	16	19	216	2015	319.3	1	-22.3072	100	0	0.3472	0.0205	0	0
15390	Garrulus_glandarius	0	16	19	216	2017	319.3	1	-22.3072	100	0	0.3472	0.0205	0	0
15390	Garrulus_glandarius	0	16	19	216	2018	319.3	1	-22.3072	100	0	0.3472	0.0205	0	0
15390	Garrulus_glandarius	0	16	19	216	2019	319.3	1	-22.3072	100	0	0.3472	0.0205	0	0
15390	Garrulus_glandarius	0	16	19	216	2020	319.3	1	-22.3072	100	0	0.3472	0.0205	0	0
15720	Corvus_corax	0	16	19	216	2010	319.3	1	-22.3072	100	0	0.5449	0.1071	1	11
15720	Corvus_corax	0	16	19	216	2011	319.3	1	-22.3072	100	0	0.5449	0.1071	1	11
15720	Corvus_corax	0	16	19	216	2012	319.3	1	-22.3072	100	0	0.5449	0.1071	1	11
15720	Corvus_corax	0	16	19	216	2014	319.3	1	-22.3072	100	0	0.5449	0.1071	1	11
15720	Corvus_corax	1	16	19	216	2015	319.3	1	-22.3072	100	0	0.5449	0.1071	1	11
15720	Corvus_corax	0	16	19	216	2017	319.3	1	-22.3072	100	0	0.5449	0.1071	1	11
15720	Corvus_corax	0	16	19	216	2018	319.3	1	-22.3072	100	0	0.5449	0.1071	1	11
15720	Corvus_corax	0	16	19	216	2019	319.3	1	-22.3072	100	0	0.5449	0.1071	1	11
15720	Corvus_corax	0	16	19	216	2020	319.3	1	-22.3072	100	0	0.5449	0.1071	1	11
15820	Sturnus_vulgaris	1	16	19	216	2010	319.3	1	-22.3072	100	0	0.7176	0.0245	1	1286
15820	Sturnus_vulgaris	0	16	19	216	2011	319.3	1	-22.3072	100	0	0.7176	0.0245	1	1286
15820	Sturnus_vulgaris	2	16	19	216	2012	319.3	1	-22.3072	100	0	0.7176	0.0245	1	1286
15820	Sturnus_vulgaris	1	16	19	216	2014	319.3	1	-22.3072	100	0	0.7176	0.0245	1	1286
15820	Sturnus_vulgaris	7	16	19	216	2015	319.3	1	-22.3072	100	0	0.7176	0.0245	1	1286
15820	Sturnus_vulgaris	2	16	19	216	2017	319.3	1	-22.3072	100	0	0.7176	0.0245	1	1286
15820	Sturnus_vulgaris	26	16	19	216	2018	319.3	1	-22.3072	100	0	0.7176	0.0245	1	1286
15820	Sturnus_vulgaris	2	16	19	216	2019	319.3	1	-22.3072	100	0	0.7176	0.0245	1	1286
15820	Sturnus_vulgaris	0	16	19	216	2020	319.3	1	-22.3072	100	0	0.7176	0.0245	1	1286
16360	Fringilla_coelebs	5	16	19	216	2010	319.3	1	-22.3072	100	0	0.5927	-0.0052	1	1018
16360	Fringilla_coelebs	4	16	19	216	2011	319.3	1	-22.3072	100	0	0.5927	-0.0052	1	1018
16360	Fringilla_coelebs	4	16	19	216	2012	319.3	1	-22.3072	100	0	0.5927	-0.0052	1	1018
16360	Fringilla_coelebs	4	16	19	216	2014	319.3	1	-22.3072	100	0	0.5927	-0.0052	1	1018
16360	Fringilla_coelebs	4	16	19	216	2015	319.3	1	-22.3072	100	0	0.5927	-0.0052	1	1018
16360	Fringilla_coelebs	4	16	19	216	2017	319.3	1	-22.3072	100	0	0.5927	-0.0052	1	1018
16360	Fringilla_coelebs	2	16	19	216	2018	319.3	1	-22.3072	100	0	0.5927	-0.0052	1	1018
16360	Fringilla_coelebs	3	16	19	216	2019	319.3	1	-22.3072	100	0	0.5927	-0.0052	1	1018
16360	Fringilla_coelebs	3	16	19	216	2020	319.3	1	-22.3072	100	0	0.5927	-0.0052	1	1018
16540	Carduelis_spinus	0	16	19	216	2010	319.3	1	-22.3072	100	0	1.3317	-0.0067	1	1275
16540	Carduelis_spinus	0	16	19	216	2011	319.3	1	-22.3072	100	0	1.3317	-0.0067	1	1275
16540	Carduelis_spinus	0	16	19	216	2012	319.3	1	-22.3072	100	0	1.3317	-0.0067	1	1275
16540	Carduelis_spinus	0	16	19	216	2014	319.3	1	-22.3072	100	0	1.3317	-0.0067	1	1275
16540	Carduelis_spinus	0	16	19	216	2015	319.3	1	-22.3072	100	0	1.3317	-0.0067	1	1275
16540	Carduelis_spinus	0	16	19	216	2017	319.3	1	-22.3072	100	0	1.3317	-0.0067	1	1275
16540	Carduelis_spinus	0	16	19	216	2018	319.3	1	-22.3072	100	0	1.3317	-0.0067	1	1275
16540	Carduelis_spinus	0	16	19	216	2019	319.3	1	-22.3072	100	0	1.3317	-0.0067	1	1275
16540	Carduelis_spinus	0	16	19	216	2020	319.3	1	-22.3072	100	0	1.3317	-0.0067	1	1275
16660	Loxia_curvirostra	0	16	19	216	2010	319.3	1	-22.3072	100	0	1.6954	-0.0032	1	0
16660	Loxia_curvirostra	0	16	19	216	2011	319.3	1	-22.3072	100	0	1.6954	-0.0032	1	0
16660	Loxia_curvirostra	0	16	19	216	2012	319.3	1	-22.3072	100	0	1.6954	-0.0032	1	0
16660	Loxia_curvirostra	0	16	19	216	2014	319.3	1	-22.3072	100	0	1.6954	-0.0032	1	0
16660	Loxia_curvirostra	0	16	19	216	2015	319.3	1	-22.3072	100	0	1.6954	-0.0032	1	0
16660	Loxia_curvirostra	0	16	19	216	2017	319.3	1	-22.3072	100	0	1.6954	-0.0032	1	0
16660	Loxia_curvirostra	0	16	19	216	2018	319.3	1	-22.3072	100	0	1.6954	-0.0032	1	0
16660	Loxia_curvirostra	5	16	19	216	2019	319.3	1	-22.3072	100	0	1.6954	-0.0032	1	0
16660	Loxia_curvirostra	0	16	19	216	2020	319.3	1	-22.3072	100	0	1.6954	-0.0032	1	0
17100	Pyrrhula_pyrrhula	0	16	19	216	2010	319.3	1	-22.3072	100	0	1.5746	-0.0097	1	427
17100	Pyrrhula_pyrrhula	0	16	19	216	2011	319.3	1	-22.3072	100	0	1.5746	-0.0097	1	427
17100	Pyrrhula_pyrrhula	0	16	19	216	2012	319.3	1	-22.3072	100	0	1.5746	-0.0097	1	427
17100	Pyrrhula_pyrrhula	0	16	19	216	2014	319.3	1	-22.3072	100	0	1.5746	-0.0097	1	427
17100	Pyrrhula_pyrrhula	0	16	19	216	2015	319.3	1	-22.3072	100	0	1.5746	-0.0097	1	427
17100	Pyrrhula_pyrrhula	0	16	19	216	2017	319.3	1	-22.3072	100	0	1.5746	-0.0097	1	427
17100	Pyrrhula_pyrrhula	0	16	19	216	2018	319.3	1	-22.3072	100	0	1.5746	-0.0097	1	427
17100	Pyrrhula_pyrrhula	0	16	19	216	2019	319.3	1	-22.3072	100	0	1.5746	-0.0097	1	427
17100	Pyrrhula_pyrrhula	0	16	19	216	2020	319.3	1	-22.3072	100	0	1.5746	-0.0097	1	427
17170	C._coccothraustes	0	16	19	216	2010	319.3	1	-22.3072	100	0	0.8013	-0.0132	1	748
17170	C._coccothraustes	0	16	19	216	2011	319.3	1	-22.3072	100	0	0.8013	-0.0132	1	748
17170	C._coccothraustes	0	16	19	216	2012	319.3	1	-22.3072	100	0	0.8013	-0.0132	1	748
17170	C._coccothraustes	1	16	19	216	2014	319.3	1	-22.3072	100	0	0.8013	-0.0132	1	748
17170	C._coccothraustes	1	16	19	216	2015	319.3	1	-22.3072	100	0	0.8013	-0.0132	1	748
17170	C._coccothraustes	0	16	19	216	2017	319.3	1	-22.3072	100	0	0.8013	-0.0132	1	748
17170	C._coccothraustes	1	16	19	216	2018	319.3	1	-22.3072	100	0	0.8013	-0.0132	1	748
17170	C._coccothraustes	2	16	19	216	2019	319.3	1	-22.3072	100	0	0.8013	-0.0132	1	748
17170	C._coccothraustes	1	16	19	216	2020	319.3	1	-22.3072	100	0	0.8013	-0.0132	1	748
18570	Emberiza_citrinella	1	16	19	216	2010	319.3	1	-22.3072	100	0	0.6017	-0.0107	1	382
18570	Emberiza_citrinella	1	16	19	216	2011	319.3	1	-22.3072	100	0	0.6017	-0.0107	1	382
18570	Emberiza_citrinella	3	16	19	216	2012	319.3	1	-22.3072	100	0	0.6017	-0.0107	1	382
18570	Emberiza_citrinella	1	16	19	216	2014	319.3	1	-22.3072	100	0	0.6017	-0.0107	1	382
18570	Emberiza_citrinella	2	16	19	216	2015	319.3	1	-22.3072	100	0	0.6017	-0.0107	1	382
18570	Emberiza_citrinella	1	16	19	216	2017	319.3	1	-22.3072	100	0	0.6017	-0.0107	1	382
18570	Emberiza_citrinella	1	16	19	216	2018	319.3	1	-22.3072	100	0	0.6017	-0.0107	1	382
18570	Emberiza_citrinella	1	16	19	216	2019	319.3	1	-22.3072	100	0	0.6017	-0.0107	1	382
18570	Emberiza_citrinella	2	16	19	216	2020	319.3	1	-22.3072	100	0	0.6017	-0.0107	1	382
6680	Columba_oenas	0	17	19	217	2010	338.35	1	-21.1364	100	0	1.6807	0.0218	1	1541
6680	Columba_oenas	0	17	19	217	2011	338.35	1	-21.1364	100	0	1.6807	0.0218	1	1541
6680	Columba_oenas	0	17	19	217	2012	338.35	1	-21.1364	100	0	1.6807	0.0218	1	1541
6680	Columba_oenas	0	17	19	217	2014	338.35	1	-21.1364	100	0	1.6807	0.0218	1	1541
6680	Columba_oenas	0	17	19	217	2015	338.35	1	-21.1364	100	0	1.6807	0.0218	1	1541
6680	Columba_oenas	0	17	19	217	2017	338.35	1	-21.1364	100	0	1.6807	0.0218	1	1541
6680	Columba_oenas	0	17	19	217	2018	338.35	1	-21.1364	100	0	1.6807	0.0218	1	1541
6680	Columba_oenas	0	17	19	217	2019	338.35	1	-21.1364	100	0	1.6807	0.0218	1	1541
6680	Columba_oenas	0	17	19	217	2020	338.35	1	-21.1364	100	0	1.6807	0.0218	1	1541
6700	Columba_palumbus	0	17	19	217	2010	338.35	1	-21.1364	100	0	0.4167	0.0351	1	1701
6700	Columba_palumbus	0	17	19	217	2011	338.35	1	-21.1364	100	0	0.4167	0.0351	1	1701
6700	Columba_palumbus	0	17	19	217	2012	338.35	1	-21.1364	100	0	0.4167	0.0351	1	1701
6700	Columba_palumbus	0	17	19	217	2014	338.35	1	-21.1364	100	0	0.4167	0.0351	1	1701
6700	Columba_palumbus	0	17	19	217	2015	338.35	1	-21.1364	100	0	0.4167	0.0351	1	1701
6700	Columba_palumbus	0	17	19	217	2017	338.35	1	-21.1364	100	0	0.4167	0.0351	1	1701
6700	Columba_palumbus	0	17	19	217	2018	338.35	1	-21.1364	100	0	0.4167	0.0351	1	1701
6700	Columba_palumbus	0	17	19	217	2019	338.35	1	-21.1364	100	0	0.4167	0.0351	1	1701
6700	Columba_palumbus	0	17	19	217	2020	338.35	1	-21.1364	100	0	0.4167	0.0351	1	1701
8550	Picus_canus	0	17	19	217	2010	338.35	1	-21.1364	100	0	0.6177	0.0779	2	0
8550	Picus_canus	0	17	19	217	2011	338.35	1	-21.1364	100	0	0.6177	0.0779	2	0
8550	Picus_canus	0	17	19	217	2012	338.35	1	-21.1364	100	0	0.6177	0.0779	2	0
8550	Picus_canus	0	17	19	217	2014	338.35	1	-21.1364	100	0	0.6177	0.0779	2	0
8550	Picus_canus	0	17	19	217	2015	338.35	1	-21.1364	100	0	0.6177	0.0779	2	0
8550	Picus_canus	0	17	19	217	2017	338.35	1	-21.1364	100	0	0.6177	0.0779	2	0
8550	Picus_canus	0	17	19	217	2018	338.35	1	-21.1364	100	0	0.6177	0.0779	2	0
8550	Picus_canus	0	17	19	217	2019	338.35	1	-21.1364	100	0	0.6177	0.0779	2	0
8550	Picus_canus	0	17	19	217	2020	338.35	1	-21.1364	100	0	0.6177	0.0779	2	0
8560	Picus_viridis	0	17	19	217	2010	338.35	1	-21.1364	100	0	0.3581	0.0489	2	0
8560	Picus_viridis	0	17	19	217	2011	338.35	1	-21.1364	100	0	0.3581	0.0489	2	0
8560	Picus_viridis	0	17	19	217	2012	338.35	1	-21.1364	100	0	0.3581	0.0489	2	0
8560	Picus_viridis	0	17	19	217	2014	338.35	1	-21.1364	100	0	0.3581	0.0489	2	0
8560	Picus_viridis	0	17	19	217	2015	338.35	1	-21.1364	100	0	0.3581	0.0489	2	0
8560	Picus_viridis	0	17	19	217	2017	338.35	1	-21.1364	100	0	0.3581	0.0489	2	0
8560	Picus_viridis	0	17	19	217	2018	338.35	1	-21.1364	100	0	0.3581	0.0489	2	0
8560	Picus_viridis	0	17	19	217	2019	338.35	1	-21.1364	100	0	0.3581	0.0489	2	0
8560	Picus_viridis	0	17	19	217	2020	338.35	1	-21.1364	100	0	0.3581	0.0489	2	0
8630	Dryocopus_martius	1	17	19	217	2010	338.35	1	-21.1364	100	0	0.8967	0.0219	1	0
8630	Dryocopus_martius	0	17	19	217	2011	338.35	1	-21.1364	100	0	0.8967	0.0219	1	0
8630	Dryocopus_martius	0	17	19	217	2012	338.35	1	-21.1364	100	0	0.8967	0.0219	1	0
8630	Dryocopus_martius	0	17	19	217	2014	338.35	1	-21.1364	100	0	0.8967	0.0219	1	0
8630	Dryocopus_martius	0	17	19	217	2015	338.35	1	-21.1364	100	0	0.8967	0.0219	1	0
8630	Dryocopus_martius	0	17	19	217	2017	338.35	1	-21.1364	100	0	0.8967	0.0219	1	0
8630	Dryocopus_martius	0	17	19	217	2018	338.35	1	-21.1364	100	0	0.8967	0.0219	1	0
8630	Dryocopus_martius	0	17	19	217	2019	338.35	1	-21.1364	100	0	0.8967	0.0219	1	0
8630	Dryocopus_martius	0	17	19	217	2020	338.35	1	-21.1364	100	0	0.8967	0.0219	1	0
8760	Dendrocopos_major	1	17	19	217	2010	338.35	1	-21.1364	100	0	0.7869	0.0158	2	0
8760	Dendrocopos_major	2	17	19	217	2011	338.35	1	-21.1364	100	0	0.7869	0.0158	2	0
8760	Dendrocopos_major	1	17	19	217	2012	338.35	1	-21.1364	100	0	0.7869	0.0158	2	0
8760	Dendrocopos_major	1	17	19	217	2014	338.35	1	-21.1364	100	0	0.7869	0.0158	2	0
8760	Dendrocopos_major	0	17	19	217	2015	338.35	1	-21.1364	100	0	0.7869	0.0158	2	0
8760	Dendrocopos_major	1	17	19	217	2017	338.35	1	-21.1364	100	0	0.7869	0.0158	2	0
8760	Dendrocopos_major	1	17	19	217	2018	338.35	1	-21.1364	100	0	0.7869	0.0158	2	0
8760	Dendrocopos_major	0	17	19	217	2019	338.35	1	-21.1364	100	0	0.7869	0.0158	2	0
8760	Dendrocopos_major	1	17	19	217	2020	338.35	1	-21.1364	100	0	0.7869	0.0158	2	0
10090	Anthus_trivialis	1	17	19	217	2010	338.35	1	-21.1364	100	0	0.7082	-0.0345	2	6086
10090	Anthus_trivialis	0	17	19	217	2011	338.35	1	-21.1364	100	0	0.7082	-0.0345	2	6086
10090	Anthus_trivialis	0	17	19	217	2012	338.35	1	-21.1364	100	0	0.7082	-0.0345	2	6086
10090	Anthus_trivialis	0	17	19	217	2014	338.35	1	-21.1364	100	0	0.7082	-0.0345	2	6086
10090	Anthus_trivialis	0	17	19	217	2015	338.35	1	-21.1364	100	0	0.7082	-0.0345	2	6086
10090	Anthus_trivialis	1	17	19	217	2017	338.35	1	-21.1364	100	0	0.7082	-0.0345	2	6086
10090	Anthus_trivialis	0	17	19	217	2018	338.35	1	-21.1364	100	0	0.7082	-0.0345	2	6086
10090	Anthus_trivialis	0	17	19	217	2019	338.35	1	-21.1364	100	0	0.7082	-0.0345	2	6086
10090	Anthus_trivialis	0	17	19	217	2020	338.35	1	-21.1364	100	0	0.7082	-0.0345	2	6086
10660	Troglodytes_troglodytes	0	17	19	217	2010	338.35	1	-21.1364	100	0	0.9023	0.0062	2	458
[truncated: 281,629+ more rows]
